# Supplementary material for: Machine learning models-based on integration of next-generation sequencing testing and tumor cell sizes improve subtype classification of mature B-cell neoplasms
Source: Front Oncol. 2023 Aug 3;13:1160383. doi: 10.3389/fonc.2023.1160383 (PMC10436202; doi:10.3389/fonc.2023.1160383)
Supplement: Supplementary file 3 [file Table_1.xlsx]

## Sheet: Supplement Tab.1
Gene name	Gene type	Gene (175-Panel)	All cases	Group A	Group B1	Group B2	Group C
ATP binding cassette subfamily B member 1	Protein coding	ABCB1
ABL proto-oncogene 1, non-receptor tyrosine kinase	Oncogene	ABL1
Ankyrin repeat domain 26	Protein coding	ANKRD26
APC, WNT signaling pathway regulator	Tumor suppressor	APC	M	M		M	M
AT-rich interaction domain 1A	Tumor suppressor	ARID1A	M	M		M	M
AT-rich interaction domain 1B	Tumor suppressor	ARID1B	M	M		M	M
AT-rich interaction domain 2	Tumor suppressor	ARID2	M	M		M	M
Additional sex combs like 1, transcriptional regulator	Tumor suppressor	ASXL1	M	M		M	M
Autophagy related 2B	Protein coding	ATG2B
ATM serine/threonine kinase	Tumor suppressor	ATM	M	M	M	M	M
ATRX, chromatin remodeler	Tumor suppressor	ATRX	M	M		M	M
Beta-2-microglobulin	Tumor suppressor	B2M
B-cell CLL/lymphoma 10	Tumor suppressor	BCL10	M	M		M	M
BCL2, apoptosis regulator	Oncogene	BCL2	M	M		M	M
B-cell CLL/lymphoma 6	Oncogene	BCL6
BCL6 corepressor	Tumor suppressor	BCOR	M	M		M	M
BCL6 corepressor-like 1	Tumor suppressor	BCORL1	M				M
Baculoviral IAP repeat containing 3	Protein coding	BIRC3	M	M		M	M
Bloom syndrome RecQ like helicase	Tumor suppressor	BLM	M	M
Bisphosphoglycerate mutase	Protein coding	BPGM
B-Raf proto-oncogene, serine/threonine kinase	Oncogene	BRAF	M	M		M	M
BRCA1, DNA repair associated	Tumor suppressor	BRCA1	M				M
BRCA2, DNA repair associated	Tumor suppressor	BRCA2	M	M
BRCA1 interacting protein C-terminal helicase 1	Tumor suppressor	BRIP1	M	M			M
BTG anti-proliferation factor 1	Tumor suppressor	BTG1	M	M		M	M
Bruton tyrosine kinase	Oncogene	BTK	M	M
Calreticulin	Oncogene	CALR
Caspase recruitment domain family member 11	Oncogene	CARD11	M	M		M	M
Cbl proto-oncogene	Tumor suppressor	CBL	M	M			M
Cbl proto-oncogene B	Protein coding	CBLB
Cbl proto-oncogene C	Protein coding	CBLC
Cyclin D1	Oncogene	CCND1	M	M	M	M	M
Cyclin D3	Oncogene	CCND3	M	M		M	M
CD28 molecule	Oncogene	CD28
CD58 molecule	Tumor suppressor	CD58	M	M		M	M
CD79a molecule	Oncogene	CD79A	M	M			M
CD79b molecule	Oncogene	CD79B	M	M		M	M
Cyclin dependent kinase inhibitor 1A	Tumor suppressor	CDKN1A
Cyclin dependent kinase inhibitor 2A	Tumor suppressor	CDKN2A	M	M			M
Cyclin dependent kinase inhibitor 2B	Tumor suppressor	CDKN2B
CCAAT/enhancer binding protein alpha	Tumor suppressor	CEBPA
Chromodomain helicase DNA binding protein 8	Protein coding	CHD8
Class II major histocompatibility complex transactivator	Tumor suppressor	CIITA	M				M
CREB binding protein	Tumor suppressor	CREBBP	M	M	M	M	M
Cytokine receptor-like factor 2	Oncogene	CRLF2
Colony stimulating factor 1 receptor	Protein coding	CSF1R	M				M
Colony stimulating factor 3 receptor	Oncogene	CSF3R
CCCTC-binding factor	Tumor suppressor	CTCF
Cut like homeobox 1	Tumor suppressor	CUX1
C-X-C motif chemokine receptor 4	Oncogene	CXCR4	M	M	M	M	M
DEAD-box helicase 41	Tumor suppressor	DDX41	M			M
DIS3 homolog, exosome endoribonuclease and 3'-5' exoribonuclease	Tumor suppressor	DIS3	M	M		M	M
Dyskerin pseudouridine synthase 1	Protein coding	DKC1
Dynamin 2	Protein coding	DNM2
DNA methyltransferase 3 alpha	Tumor suppressor	DNMT3A	M	M		M	M
Embryonic ectoderm development	Tumor suppressor	EED	M	M
Epidermal growth factor receptor	Oncogene	EGFR
Egl-9 family hypoxia inducible factor 1	Protein coding	EGLN1
Elastase, neutrophil expressed	Protein coding	ELANE
E1A binding protein p300	Tumor suppressor	EP300	M	M			M
EPH receptor A7	Oncogene, Tumor suppressor	EPHA7	M			M	M
Erythropoietin receptor	Oncogene	EPOR
ETS variant 6	Tumor suppressor	ETV6	M	M
Enhancer of zeste 2 polycomb repressive complex 2 subunit	Oncogene, Tumor suppressor	EZH2	M	M		M	M
Fas cell surface death receptor	Tumor suppressor	FAS	M			M	M
FAT atypical cadherin 1	Tumor suppressor	FAT1	M	M		M	M
F-box protein 11	Tumor suppressor	FBXO11	M	M			M
F-box and WD repeat domain containing 7	Tumor suppressor	FBXW7	M	M		M	M
Fms related tyrosine kinase 3	Oncogene	FLT3
Forkhead box O1	Tumor suppressor	FOXO1	M	M		M	M
GATA binding protein 1	Protein coding	GATA1
GATA binding protein 2	Oncogene	GATA2
Growth factor independent 1 transcriptional repressor	Protein coding	GFI1
G protein subunit alpha 13	Oncogene	GNA13	M	M		M	M
G protein subunit alpha i2	Protein coding	GNAI2
GNAS complex locus	Oncogene	GNAS
G protein subunit beta 1	Oncogene	GNB1	M	M		M	M
GSK3B interacting protein	Protein coding	GSKIP
HCLS1 associated protein X-1	Protein coding	HAX1
Hras proto-oncogene, GTPase	Oncogene	HRAS
Inhibitor of DNA binding 3, HLH protein	Tumor suppressor	ID3	M	M		M	M
Isocitrate dehydrogenase	Oncogene	IDH1	M				M
Isocitrate dehydrogenase	Oncogene	IDH2
IKAROS family zinc finger 1	Protein coding	IKZF1
IKAROS family zinc finger 2	Protein coding	IKZF2
IKAROS family zinc finger 3	Oncogene, Tumor suppressor	IKZF3	M	M		M	M
Interleukin 7 receptor	Oncogene	IL7R
Interferon regulatory factor 4	Oncogene	IRF4	M	M		M	M
Interferon regulatory factor 8	Tumor suppressor	IRF8	M	M		M	M
Inositol-trisphosphate 3-kinase B	Protein coding	ITPKB
Janus kinase 1	Oncogene, Tumor suppressor	JAK1	M	M			M
Janus kinase 2	Oncogene	JAK2	M	M		M	M
Janus kinase 3	Oncogene	JAK3	M	M		M	M
Lysine demethylase 6A	Tumor suppressor	KDM6A	M	M		M	M
KIT proto-oncogene receptor tyrosine kinase	Oncogene	KIT	M	M		M
Lysine methyltransferase 2A	Tumor suppressor	KMT2A	M			M	M
Lysine methyltransferase 2B	Tumor suppressor	KMT2B	M			M	M
Lysine methyltransferase 2C	Tumor suppressor	KMT2C	M	M		M	M
Lysine methyltransferase 2D	Tumor suppressor	KMT2D	M	M	M	M	M
KRAS proto-oncogene, GTPase	Oncogene	KRAS	M	M		M	M
Keratin 20	Protein coding	KRT20
LIM domain only 2	Oncogene	LMO2
LYN proto-oncogene, Src family tyrosine kinase	Oncogene	LYN
Mitogen-activated protein kinase kinase 1	Oncogene	MAP2K1	M	M			M
BCL2 family apoptosis regulator	Oncogene	MCL1
Myocyte enhancer factor 2B	Oncogene	MEF2B	M		M	M	M
Malignant fibrous histiocytoma amplified sequence 1	Protein coding	MFHAS1
MPL proto-oncogene, thrombopoietin receptor	Oncogene	MPL	M				M
Mechanistic target of rapamycin	Oncogene	MTOR	M				M
V-myc avian myelocytomatosis viral oncogene homolog	Oncogene	MYC	M	M		M	M
Myeloid differentiation primary response 88	Oncogene	MYD88	M	M	M	M	M
Myomesin 2	Protein coding	MYOM2
Neurofibromin 1	Tumor suppressor	NF1	M			M	M
Notch 1	Oncogene, Tumor suppressor	NOTCH1	M	M		M	M
Notch 2	Oncogene, Tumor suppressor	NOTCH2	M	M		M	M
Nucleophosmin	Tumor suppressor	NPM1	M	M			M
Neuroblastoma RAS viral oncogene homolog	Oncogene	NRAS	M	M	M		M
Nuclear receptor binding SET domain protein 2	Oncogene	NSD2	M	M		M	M
5'-nucleotidase, cytosolic II	Oncogene	NT5C2	M	M		M	M
Partner and localizer of BRCA2	Tumor suppressor	PALB2	M	M		M	M
Paired box 5	Tumor suppressor	PAX5	M			M
Platelet derived growth factor receptor alpha	Oncogene	PDGFRA
Platelet derived growth factor receptor beta	Oncogene	PDGFRB
PHD finger protein 6	Tumor suppressor	PHF6	M			M
Phosphatidylinositol glycan anchor biosynthesis class A	Tumor suppressor	PIGA
Phosphatidylinositol-4,5-bisphosphate 3-kinase catalytic subunit alpha	Oncogene	PIK3CA
Phosphatidylinositol-4,5-bisphosphate 3-kinase catalytic subunit delta	Oncogene	PIK3CD	M				M
Pim-1 proto-oncogene, serine/threonine kinase	Protein coding	PIM1	M	M		M	M
Phospholipase C gamma 2	Oncogene	PLCG2	M				M
Protein phosphatase, Mg2+/Mn2+ dependent 1D	Oncogene	PPM1D	M	M		M	M
PR/SET domain 1	Tumor suppressor	PRDM1	M	M			M
Perforin 1	Protein coding	PRF1
Protein kinase, DNA-activated, catalytic polypeptide	Protein coding	PRKDC
Pre-mRNA processing factor 8	Protein coding	PRPF8
Phosphatase and tensin homolog	Tumor suppressor	PTEN	M			M	M
Protein tyrosine phosphatase, non-receptor type 11	Oncogene	PTPN11	M	M
RAD21 cohesin complex component	Tumor suppressor	RAD21	M				M
Reelin	Protein coding	RELN	M	M	M	M
Ras homolog family member A	Oncogene	RHOA
Runt related transcription factor 1	Tumor suppressor	RUNX1	M	M		M	M
SBDS ribosome assembly guanine nucleotide exchange factor	Protein coding	SBDS
SET binding protein 1	Oncogene	SETBP1
SET domain containing 2	Tumor suppressor	SETD2	M	M		M	M
SET domain bifurcated 1	Oncogene, Tumor suppressor	SETDB1
Splicing factor 3b subunit 1	Oncogene	SF3B1	M	M		M	M
Serum/glucocorticoid regulated kinase 1	Oncogene	SGK1	M	M			M
SH2B adaptor protein 3	Tumor suppressor	SH2B3	M	M		M	M
Structural maintenance of chromosomes 1A	Tumor suppressor	SMC1A
Structural maintenance of chromosomes 3	Tumor suppressor	SMC3
Suppressor of cytokine signaling 1	Tumor suppressor	SOCS1	M	M		M	M
Signal recognition particle 72	Protein coding	SRP72
Serine and arginine rich splicing factor 2	Protein coding	SRSF2	M	M	M		M
Stromal antigen 2	Tumor suppressor	STAG2	M	M			M
Signal transducer and activator of transcription 3	Oncogene	STAT3	M				M
Signal transducer and activator of transcription 5B	Oncogene	STAT5B
Signal transducer and activator of transcription 6	Oncogene	STAT6	M				M
SUZ12 polycomb repressive complex 2 subunit	Tumor suppressor	SUZ12	M	M		M
Spleen associated tyrosine kinase	Oncogene	SYK
TAL bHLH transcription factor 1, erythroid differentiation factor	Oncogene	TAL1
Transcription factor 3	Tumor suppressor	TCF3
Terminal nucleotidyltransferase 5C	Tumor suppressor	TENT5C
Telomerase RNA component	Protein coding	TERC
Telomerase reverse transcriptase	Oncogene	TERT
Tet methylcytosine dioxygenase 2	Tumor suppressor	TET2	M	M		M	M
TNF alpha induced protein 3	Tumor suppressor	TNFAIP3	M	M		M	M
TNF receptor superfamily member 14	Tumor suppressor	TNFRSF14	M	M		M	M
Tumor protein p53	Tumor suppressor	TP53	M	M	M	M	M
Thiopurine S-methyltransferase	Protein coding	TPMT
TNF receptor associated factor 3	Tumor suppressor	TRAF3	M	M		M	M
U2 small nuclear RNA auxiliary factor 1	Oncogene	U2AF1	M	M		M	M
Von Hippel-Lindau tumor suppressor	Tumor suppressor	VHL	M	M			M
Wilms tumor 1	Oncogene, Tumor suppressor	WT1	M	M
Exportin 1	Oncogene	XPO1	M	M
Zeta chain of T cell receptor associated protein kinase 70	Protein coding	ZAP70
Zinc finger CCCH-type, RNA binding motif and serine/arginine rich 2	Protein coding	ZRSR2	M	M			M
Supplement Tab.1 175 genes associated with hematological malignancy (175-Panel) and mutation status of genes in each group of mature B-cell neoplasms (MBNs). M: Mutated gene.

## Sheet: Supplement Tab.2
MBNs (n = 849)		CLL/SLL (n = 377)		LPL/WM (n = 119)		MZBL (n = 54)		MCL (n = 26)		FL (n = 11)		HCL (n = 7)		DLBCL (n = 6)		BL (n = 3)		HGBL (n = 2)
Gene	%	Gene	%	Gene	%	Gene	%	Gene	%	Gene	%	Gene	%	Gene	%	Gene	%	Gene	%
MYD88	0.208481	TP53	0.140584	MYD88	0.739496	TP53	0.185185	TP53	0.384615	KMT2D	0.454545	BRAF	1	PIM1	0.5	MYC	1	ASXL1	0.5
TP53	0.146054	NOTCH1	0.100796	CXCR4	0.319328	DNMT3A	0.111111	ATM	0.230769	CREBBP	0.363636	CARD11	0.142857	CARD11	0.333333	ARID1B	0.333333	BRAF	0.5
NOTCH1	0.0859835	ATM	0.0954907	ARID1A	0.12605	NOTCH1	0.0925926	CCND1	0.230769	BCL2	0.272727	KMT2C	0.142857	CD58	0.333333	CCND3	0.333333	BTG1	0.5
KMT2D	0.0848057	SF3B1	0.0901857	TP53	0.092437	ARID1A	0.0555556	KMT2D	0.192308	MYC	0.272727	NOTCH1	0.142857	CD79B	0.333333	CREBBP	0.333333	CCND3	0.5
ATM	0.0671378	FBXW7	0.0769231	CD79B	0.0588235	ATM	0.0555556	ARID1A	0.115385	TNFRSF14	0.272727	PIM1	0.142857	DNMT3A	0.333333	FOXO1	0.333333	DNMT3A	0.5
DNMT3A	0.0636042	MYD88	0.0769231	CREBBP	0.0588235	BIRC3	0.0555556	MYD88	0.115385	DNMT3A	0.181818	TET2	0.142857	ETV6	0.333333	ID3	0.333333	GNA13	0.5
TET2	0.0600707	BIRC3	0.0689655	DNMT3A	0.0588235	GNB1	0.0555556	NSD2	0.115385	MYD88	0.181818			KMT2D	0.333333	KMT2D	0.333333	ID3	0.5
CXCR4	0.057715	KMT2D	0.0689655	TET2	0.0588235	KMT2D	0.0555556	CARD11	0.0769231	TET2	0.181818			MYD88	0.333333	PHF6	0.333333	IRF8	0.5
SF3B1	0.0565371	TET2	0.0503979	NOTCH1	0.0504202	NOTCH2	0.0555556	CREBBP	0.0769231	ARID1A	0.0909091			BCL2	0.166667	TET2	0.333333	MYC	0.5
BIRC3	0.0541814	KRAS	0.0424403	TNFAIP3	0.0504202	TNFAIP3	0.0555556	DIS3	0.0769231	ARID1B	0.0909091			CCND3	0.166667	TNFAIP3	0.333333	PIM1	0.5
ARID1A	0.0482921	DNMT3A	0.0397878	ASXL1	0.0420168	ASXL1	0.037037	DNMT3A	0.0769231	BTG1	0.0909091			CXCR4	0.166667	TP53	0.333333	TP53	0.5
CREBBP	0.0447585	SETD2	0.0371353	KMT2D	0.0420168	BCOR	0.037037	MEF2B	0.0769231	CXCR4	0.0909091			IRF4	0.166667
FBXW7	0.041225	ARID1B	0.0344828	ARID1B	0.0336134	CARD11	0.037037	PALB2	0.0769231	DIS3	0.0909091			PPM1D	0.166667
ASXL1	0.0400471	ASXL1	0.0344828	TRAF3	0.0336134	CCND3	0.037037	TET2	0.0769231	EZH2	0.0909091			RUNX1	0.166667
ARID1B	0.0388693	BCL2	0.0291777	BIRC3	0.0252101	DIS3	0.037037			FAS	0.0909091			TET2	0.166667
		BCOR	0.0291777	BIRC3	0.0252101	FAS	0.037037			NF1	0.0909091
		XPO1	0.0291777	CARD11	0.0252101	IRF4	0.037037			NOTCH1	0.0909091
				KMT2C	0.0252101	JAK2	0.037037			NOTCH2	0.0909091
				PPM1D	0.0252101	KRAS	0.037037			PPM1D	0.0909091
						SOCS1	0.037037			TP53	0.0909091
						SUZ12	0.037037
Supplement Tab.2 Mutation landscape of 9 subtypes in MBNs (top 15).

## Sheet: Supplement Tab.3
Cases	Gene	Coding Reference	Affected Transcripts	Affected Proteins	Mutation Type
B0405375546	APC	NM_000038.6	c.6907G>T	p.Gly2303*	nonsense
B0136206824	ARID1A	NM_006015.6	c.511C>T	p.Gln171*	nonsense
B0136922611	ARID1A	NM_006015.6	c.2543_2544insT	p.Pro849Thrfs*23	frameshift insertion
B0141520610	ARID1A	NM_006015.6	c.3069G>A	p.Trp1023*	nonsense
B0142191565	ARID1A	NM_006015.6	c.1266C>G	p.Tyr422*	nonsense
B0145685718	ARID1A	NM_006015.6	c.3090del	p.Phe1030Leufs*9	frameshift deletion
B0145956495	ARID1A	NM_006015.6	c.2540dup	p.Pro849Thrfs*23	frameshift insertion
B0146063769	ARID1A	NM_006015.6	c.2695del	p.Val899Serfs*20	frameshift deletion
B0146153812	ARID1A	NM_006015.6	c.2717dup	p.Asn906Lysfs*30	frameshift insertion
B0149732338	ARID1A	NM_006015.6	c.595C>T	p.Gln199*	nonsense
B0150666678	ARID1A	NM_006015.6	c.498_517del	p.Ala167Trpfs*226	frameshift deletion
B0405134159	ARID1A	NM_006015.6	c.2528dup	p.Gln844Thrfs*28	frameshift insertion
B0405353856	ARID1A	NM_006015.6	c.5577_5581del	p.Phe1859Leufs*40	frameshift deletion
B0405375546	ARID1A	NM_006015.6	c.5951_5959del	p.Val1984_Thr1987delinsAla	nonframeshift deletion
B0405381758	ARID1A	NM_006015.6	c.1662_1666dup	p.Ala556Aspfs*65	frameshift insertion
B0405391625	ARID1A	NM_006015.6	c.123_148del	p.Ala42Glufs*60	frameshift deletion
B0510902090	ARID1A	NM_006015.6	c.5541dup	p.Gly1848Trpfs*6	frameshift insertion
B1622400682	ARID1A	NM_006015.6	c.478_497del	p.Ala160Argfs*233	frameshift deletion
B1622400682	ARID1A	NM_006015.6	c.2008C>T	p.Gln670*	nonsense
B1712012457	ARID1A	NM_006015.6	c.1699C>T	p.Gln567*	nonsense
B1912333723	ARID1A	NM_006015.6	c.494_502del	p.Ala165_Ala167del	nonframeshift deletion
B2101972578	ARID1A	NM_006015.6	c.199C>T	p.Gln67*	nonsense
B2321331253	ARID1A	NM_006015.6	c.5511del	p.Phe1837Leufs*46	frameshift deletion
B2324096874	ARID1A	NM_006015.6	c.631C>T	p.Gln211*	nonsense
B0136922574	ARID1B	NM_020732.3	c.1444C>T	p.Gln482*	nonsense
B0138239477	ARID1B	NM_020732.3	c.1044_1068del	p.Ala350Metfs*11	frameshift deletion
B0141093360	ARID1B	NM_020732.3	c.1540C>T	p.Gln514*	nonsense
B0144590087	ARID1B	NM_020732.3	c.118_123del	p.Ser40_Ser41del	nonframeshift deletion
B0154857169	ARID1B	NM_020732.3	c.390_395del	p.Gln130_Gln131del	nonframeshift deletion
B0405074539	ARID1B	NM_020732.3	c.1044_1065dup	p.Gly356Serfs*186	frameshift insertion
B0405375909	ARID1B	NM_020732.3	c.6545dup	p.Met2182Ilefs*10	frameshift insertion
B0622258345	ARID1B	NM_020732.3	c.5990_5991del	p.Lys1997Argfs*4	frameshift deletion
B0703730097	ARID1B	NM_020732.3	c.974_985del	p.Gly325_Gly328del	nonframeshift deletion
B1615582383	ARID1B	NM_020732.3	c.1153_1160del	p.Gly385Argfs*147	frameshift deletion
B1617562000	ARID1B	NM_020732.3	c.299_307del	p.Leu100_His102del	nonframeshift deletion
B1711481091	ARID1B	NM_020732.3	c.495_517del	p.Ala166Profs*58	frameshift deletion
B1712012457	ARID1B	NM_020732.3	c.115_123del	p.Ser39_Ser41del	nonframeshift deletion
B1913020312	ARID1B	NM_020732.3	c.670_671del	p.Pro224Glyfs*7	frameshift deletion
B2327194331	ARID1B	NM_020732.3	c.343C>T	p.Gln115*	nonsense
B4104429935	ARID1B	NM_020732.3	c.1366_1370del	p.Gln456Glyfs*77	frameshift deletion
B0139558437	ARID2	NM_152641.4	c.5348C>G	p.Ser1783*	nonsense
B0143779085	ARID2	NM_152641.4	c.5223dup	p.Met1742Tyrfs*18	frameshift insertion
B0150896571	ARID2	NM_152641.4	c.3739G>T	p.Glu1247*	nonsense
B0616829008	ARID2	NM_152641.4	c.4869del	p.Pro1624Glnfs*2	frameshift deletion
B1614742769	ARID2	NM_152641.4	c.2393dup	p.Ser799Glufs*42	frameshift insertion
B0128825099	ASXL1	NM_015338.6	c.2056A>T	p.Lys686*	nonsense
B0145967629	ASXL1	NM_015338.6	c.2187del	p.Cys730Alafs*14	frameshift deletion
B0146207723	ASXL1	NM_015338.6	c.2505del	p.Thr836Leufs*2	frameshift deletion
B0404898731	ASXL1	NM_015338.6	c.2259_2269del	p.Thr754Alafs*16	frameshift deletion
B0512164370	ASXL1	NM_015338.6	c.1884_1885del	p.Gly629Serfs*5	frameshift deletion
B0513257514	ASXL1	NM_015338.6	c.2687dup	p.Leu896Phefs*10	frameshift insertion
B0621671971	ASXL1	NM_015338.6	c.2497dup	p.Ser833Lysfs*18	frameshift insertion
B0803402336	ASXL1	NM_015338.6	c.2273_2274del	p.Pro758Leufs*15	frameshift deletion
B1908561817	ASXL1	NM_015338.6	c.2142del	p.Arg715Glufs*10	frameshift deletion
B1911444397	ASXL1	NM_015338.6	c.2148del	p.Arg717Glyfs*8	frameshift deletion
B2015075123	ASXL1	NM_015338.6	c.2930del	p.Gln977Argfs*7	frameshift deletion
B2217811186	ASXL1	NM_015338.6	c.2421_2422insA	p.Pro808Thrfs*14	frameshift insertion
B2707549654	ASXL1	NM_015338.6	c.2505del	p.Thr836Leufs*2	frameshift deletion
B0128844817	ATM	NM_000051.4	c.5641del	p.Ser1881Alafs*36	frameshift deletion
B0141190351	ATM	NM_000051.4	c.7727_7728del	p.Glu2576Glyfs*9	frameshift deletion
B0143779043	ATM	NM_000051.4	c.4823dup	p.Leu1608Phefs*5	frameshift insertion
B0145669939	ATM	NM_000051.4	c.4310_4321del	p.Arg1437_Lys1440del	nonframeshift deletion
B0146058201	ATM	NM_000051.4	c.6453-1G>T	p.?	splice site
B0146229678	ATM	NM_000051.4	c.4069dup	p.Ser1357Phefs*2	frameshift insertion
B0150549170	ATM	NM_000051.4	c.1433C>A	p.Ser478*	nonsense
B0150683550	ATM	NM_000051.4	c.8170C>T	p.Gln2724*	nonsense
B0404063584	ATM	NM_000051.4	c.3879_3885del	p.Ile1294Leufs*53	frameshift deletion
B0404063584	ATM	NM_000051.4	c.5579del	p.Asn1860Ilefs*57	frameshift deletion
B0404063584	ATM	NM_000051.4	c.7816_7831del	p.Ile2606Valfs*20	frameshift deletion
B0405074273	ATM	NM_000051.4	c.226A>T	p.Arg76*	nonsense
B0406021984	ATM	NM_000051.4	c.3372_3398del	p.Tyr1124*	nonsense
B0406021984	ATM	NM_000051.4	c.5896del	p.Ser1966Valfs*24	frameshift deletion
B0510902090	ATM	NM_000051.4	c.2002G>T	p.Glu668*	nonsense
B0512164419	ATM	NM_000051.4	c.3427dup	p.Thr1143Asnfs*4	frameshift insertion
B0616829148	ATM	NM_000051.4	c.4176dup	p.Ile1393Tyrfs*6	frameshift insertion
B0803941047	ATM	NM_000051.4	c.7302_7303insT	p.Asn2435*	nonsense
B1207114810	ATM	NM_000051.4	c.4041_4068del	p.Leu1347Phefs*30	frameshift deletion
B1320359351	ATM	NM_000051.4	c.8159A>T	p.Asp2720Val	missense
B1408276387	ATM	NM_000051.4	c.4725dup	p.Ile1576Tyrfs*10	frameshift insertion
B1409332774	ATM	NM_000051.4	c.4901dup	p.Ser1635Phefs*4	frameshift insertion
B1500590021	ATM	NM_000051.4	c.156_159del	p.Lys53Ilefs*2	frameshift deletion
B1500590021	ATM	NM_000051.4	c.6725C>A	p.Ser2242*	nonsense
B1500590021	ATM	NM_000051.4	c.7811_7812del	p.Arg2604Asnfs*8	frameshift deletion
B1616505139	ATM	NM_000051.4	c.7541_7547del	p.Tyr2514Phefs*16	frameshift deletion
B1616940218	ATM	NM_000051.4	c.5982dup	p.Glu1995Argfs*23	frameshift insertion
B1710799992	ATM	NM_000051.4	c.1429_1430dup	p.Asp479Glnfs*4	frameshift insertion
B1710799992	ATM	NM_000051.4	c.6671dup	p.Met2224Ilefs*25	frameshift insertion
B1710799992	ATM	NM_000051.4	c.8194_8195del	p.Phe2732Profs*4	frameshift deletion
B1711749783	ATM	NM_000051.4	c.2428A>T	p.Lys810*	nonsense
B1711809516	ATM	NM_000051.4	c.9010A>T	p.Lys3004*	nonsense
B1911008709	ATM	NM_000051.4	c.8050del	p.Gln2684Serfs*9	frameshift deletion
B2219834743	ATM	NM_000051.4	c.1552G>T	p.Glu518*	nonsense
B2327606306	ATM	NM_000051.4	c.5551_5555del	p.Leu1851Argfs*4	frameshift deletion
B2513262779	ATM	NM_000051.4	c.3682_3712del	p.Glu1228Tyrfs*2	frameshift deletion
B2706404953	ATM	NM_000051.4	c.4430_4436del	p.Asn1477Serfs*20	frameshift deletion
B0145685718	ATRX	NM_000489.6	c.6896_6897del	p.Pro2299Argfs*22	frameshift deletion
B0149756067	ATRX	NM_000489.6	c.4318-2A>G	p.?	splice site
B0622072255	ATRX	NM_000489.6	c.4374_4379del	p.Glu1463_Glu1464del	nonframeshift deletion
B1914009859	ATRX	NM_000489.6	c.1816C>T	p.Gln606*	nonsense
B0128840351	BCL10	NM_003921.5	c.513del	p.Leu172*	nonsense
B0405373906	BCL10	NM_003921.5	c.437_438dup	p.Leu147Asnfs*2	frameshift insertion
B0704934972	BCL10	NM_003921.5	c.435_442dup	p.Arg148Lysfs*3	frameshift insertion
B1116001545	BCL10	NM_003921.5	c.626T>G	p.Leu209*	nonsense
B1710540326	BCL10	NM_003921.5	c.619del	p.Leu207Tyrfs*3	frameshift deletion
B1710540326	BCL10	NM_003921.5	c.440_441insTT	p.Arg148*	nonsense
B0139692697	BCL2	NM_000633.3	c.386G>A	p.Arg129His	missense
B0139692697	BCL2	NM_000633.3	c.140G>C	p.Gly47Ala	missense
B1320263818	BCL2	NM_000633.3	c.50A>G	p.Lys17Arg	missense
B1410009745	BCL2	NM_000633.3	c.23G>T	p.Gly8Val	missense
B0142207770	BCOR	NM_017745.6	c.4042_4043dup	p.Tyr1349Asnfs*11	frameshift insertion
B0142207770	BCOR	NM_017745.6	c.3498dup	p.Lys1167*	nonsense
B0142207770	BCOR	NM_017745.6	c.2781_2784dup	p.Ala929Glnfs*18	frameshift insertion
B0142269363	BCOR	NM_017745.6	c.3787dup	p.Ser1263Phefs*29	frameshift insertion
B0145669939	BCOR	NM_017745.6	c.1257del	p.Asp420Metfs*22	frameshift deletion
B0405348914	BCOR	NM_017745.6	c.2018T>A	p.Leu673*	nonsense
B1115490915	BCOR	NM_017745.6	c.961dup	p.Val321Glyfs*60	frameshift insertion
B1207452980	BCOR	NM_017745.6	c.4717+1G>T	p.?	splice site
B1207452980	BCOR	NM_017745.6	c.3641_3642del	p.Gln1214Argfs*3	frameshift deletion
B1207452980	BCOR	NM_017745.6	c.3289_3295del	p.Asp1097Ilefs*14	frameshift deletion
B1318870955	BCOR	NM_017745.6	c.4871_4872del	p.Gln1624Argfs*13	frameshift deletion
B1320157304	BCOR	NM_017745.6	c.3758del	p.Phe1253Serfs*7	frameshift deletion
B1711413625	BCOR	NM_017745.6	c.447C>G	p.Tyr149*	nonsense
B1711759592	BCOR	NM_017745.6	c.3117dup	p.Asp1040Argfs*39	frameshift insertion
B2327187903	BCOR	NM_017745.6	c.4308del	p.Ala1437Profs*13	frameshift deletion
B2509468182	BCOR	NM_017745.6	c.2968C>T	p.Gln990*	nonsense
B0510902054	BCORL1	NM_021946.5	c.4753C>T	p.Gln1585*	nonsense
B0135351314	BIRC3	NM_001165.5	c.1285del	p.Glu429Lysfs*18	frameshift deletion
B0139630898	BIRC3	NM_001165.5	c.1675_1684del	p.Val559Thrfs*6	frameshift deletion
B0142099781	BIRC3	NM_001165.5	c.1676del	p.Val559Glyfs*9	frameshift deletion
B0142100006	BIRC3	NM_001165.5	c.1693_1699del	p.Val565*	nonsense
B0404063639	BIRC3	NM_001165.5	c.1618dup	p.Ser540Phefs*19	frameshift insertion
B0514511850	BIRC3	NM_001165.5	c.1295dup	p.Glu433Argfs*5	frameshift insertion
B0515506945	BIRC3	NM_001165.5	c.1317del	p.Glu440Asnfs*7	frameshift deletion
B0803386137	BIRC3	NM_001165.5	c.1647del	p.Arg550Aspfs*18	frameshift deletion
B0803402570	BIRC3	NM_001165.5	c.1787_1788insT	p.Lys596Asnfs*18	frameshift insertion
B1116496721	BIRC3	NM_001165.5	c.1619C>A	p.Ser540*	nonsense
B1116948005	BIRC3	NM_001165.5	c.1121del	p.Ala374Glufs*3	frameshift deletion
B1116948005	BIRC3	NM_001165.5	c.1667del	p.Thr556Asnfs*12	frameshift deletion
B1206366639	BIRC3	NM_001165.5	c.1672A>T	p.Lys558*	nonsense
B1409074547	BIRC3	NM_001165.5	c.1322_1323insG	p.Asn442Lysfs*2	frameshift insertion
B1613101357	BIRC3	NM_001165.5	c.140_143del	p.Glu47Glyfs*13	frameshift deletion
B1613101357	BIRC3	NM_001165.5	c.1282dup	p.Arg428Lysfs*10	frameshift insertion
B1613101357	BIRC3	NM_001165.5	c.1284_1288dup	p.Glu430Glyfs*19	frameshift insertion
B1613101357	BIRC3	NM_001165.5	c.1287dup	p.Glu430Argfs*8	frameshift insertion
B1613101357	BIRC3	NM_001165.5	c.1325-2A>G	p.?	splice site
B1614771653	BIRC3	NM_001165.5	c.1619C>A	p.Ser540*	nonsense
B1620874242	BIRC3	NM_001165.5	c.1664_1665del	p.Arg555Asnfs*3	frameshift deletion
B1711480550	BIRC3	NM_001165.5	c.1287dup	p.Glu430Argfs*8	frameshift insertion
B1711749783	BIRC3	NM_001165.5	c.1648dup	p.Arg550Lysfs*9	frameshift insertion
B1712025447	BIRC3	NM_001165.5	c.1639_1640del	p.Gln547Ilefs*11	frameshift deletion
B1712445880	BIRC3	NM_001165.5	c.1625_1626del	p.Leu542Profs*16	frameshift deletion
B1910854734	BIRC3	NM_001165.5	c.1284_1285insA	p.Glu429Argfs*9	frameshift insertion
B1911303570	BIRC3	NM_001165.5	c.1320dup	p.Ser441Ilefs*3	frameshift insertion
B2321465244	BIRC3	NM_001165.5	c.1299_1302del	p.Arg434Glnfs*12	frameshift deletion
B2321967107	BIRC3	NM_001165.5	c.1285dup	p.Glu429Glyfs*9	frameshift insertion
B2327606306	BIRC3	NM_001165.5	c.1297G>T	p.Glu433*	nonsense
B2327606306	BIRC3	NM_001165.5	c.1299_1300del	p.Arg434Serfs*3	frameshift deletion
B2327606306	BIRC3	NM_001165.5	c.1543C>T	p.Gln515*	nonsense
B1618243009	BRCA2	NM_000059.4	c.7552_7553del	p.Leu2518Alafs*20	frameshift deletion
B1712749683	BRCA2	NM_000059.4	c.1910-1G>A	p.?	splice site
B1619332362	BRIP1	NM_032043.3	c.3093del	p.Ser1032Valfs*27	frameshift deletion
B1708601927	BRIP1	NM_032043.3	c.3093del	p.Ser1032Valfs*27	frameshift deletion
B0150666678	BTG1	NM_001731.3	c.201C>G	p.Tyr67*	nonsense
B0405074491	BTG1	NM_001731.3	c.148+1G>T	p.?	splice site
B1615625153	BTG1	NM_001731.3	c.75del	p.Leu26Serfs*54	frameshift deletion
B1911140634	BTG1	NM_001731.3	c.106_107dup	p.Gln36Hisfs*45	frameshift insertion
B2217811186	BTG1	NM_001731.3	c.130_139del	p.Leu44Cysfs*33	frameshift deletion
B2217811186	BTG1	NM_001731.3	c.124C>T	p.Gln42*	nonsense
B1619338068	CARD11	NM_032415.7	c.1201G>C	p.Asp401His	missense
B0128819013	CBL	NM_005188.4	c.119_127del	p.His40_His42del	nonframeshift deletion
B0404063027	CBL	NM_005188.4	c.196-1G>A	p.?	splice site
B0136922759	CCND1	NM_053056.3	c.137A>T	p.Lys46Ile	missense
B0900795962	CCND1	NM_053056.3	c.130T>A	p.Tyr44Asn	missense
B1613751835	CCND1	NM_053056.3	c.149A>C	p.Lys50Thr	missense
B0139692697	CCND3	NM_001760.5	c.793_794del	p.Pro265Serfs*58	frameshift deletion
B0404063330	CCND3	NM_001760.5	c.838C>T	p.Gln280*	nonsense
B0405384184	CCND3	NM_001760.5	c.787_797dup	p.Lys268Alafs*40	frameshift insertion
B1116001545	CCND3	NM_001760.5	c.861_864dup	p.Ala289Hisfs*36	frameshift insertion
B1710540326	CCND3	NM_001760.5	c.838C>T	p.Gln280*	nonsense
B1913517049	CCND3	NM_001760.5	c.851C>G	p.Pro284Arg	missense
B2706404953	CCND3	NM_001760.5	c.850C>G	p.Pro284Ala	missense
B0128840351	CD58	NM_001779.3	c.62_66del	p.His21Leufs*40	frameshift deletion
B0138163187	CD58	NM_001779.3	c.566_575del	p.Leu189Hisfs*11	frameshift deletion
B0141392064	CD58	NM_001779.3	c.417_425dup	p.Cys142*	nonsense
B0150099623	CD58	NM_001779.3	c.552_553del	p.Lys184Asnfs*6	frameshift deletion
B1617554521	CD58	NM_001779.3	c.2T>G	p.?	splice site
B1911140634	CD58	NM_001779.3	c.364del	p.Glu122Serfs*8	frameshift deletion
B2326319791	CD58	NM_001779.3	c.70+1G>T	p.?	splice site
B0405074226	CIITA	NM_000246.4	c.2042del	p.Pro681Hisfs*5	frameshift deletion
B0136206824	CREBBP	NM_004380.3	c.4496T>G	p.Leu1499Arg	missense
B0136922759	CREBBP	NM_004380.3	c.2302del	p.Arg768Glufs*8	frameshift deletion
B0141190167	CREBBP	NM_004380.3	c.5710C>T	p.Gln1904*	nonsense
B0144649184	CREBBP	NM_004380.3	c.3185_3189del	p.Glu1062Glyfs*3	frameshift deletion
B0146174577	CREBBP	NM_004380.3	c.4561-2A>G	p.?	splice site
B0150099623	CREBBP	NM_004380.3	c.3580C>T	p.Gln1194*	nonsense
B0405384184	CREBBP	NM_004380.3	c.3201_3211del	p.Asn1068Leufs*15	frameshift deletion
B0513257514	CREBBP	NM_004380.3	c.3578dup	p.Met1193Ilefs*13	frameshift insertion
B0616829148	CREBBP	NM_004380.3	c.5828del	p.Pro1943Argfs*33	frameshift deletion
B1207114943	CREBBP	NM_004380.3	c.4489A>T	p.Lys1497*	nonsense
B1500473631	CREBBP	NM_004380.3	c.4729-2A>C	p.?	splice site
B1613499213	CREBBP	NM_004380.3	c.3501T>A	p.Tyr1167*	nonsense
B1618266558	CREBBP	NM_004380.3	c.1364del	p.Asn455Thrfs*16	frameshift deletion
B1620994686	CREBBP	NM_004380.3	c.796A>T	p.Lys266*	nonsense
B1710805621	CREBBP	NM_004380.3	c.979C>T	p.Gln327*	nonsense
B1800320978	CREBBP	NM_004380.3	c.3180del	p.Glu1061Argfs*38	frameshift deletion
B1910573580	CREBBP	NM_004380.3	c.3139del	p.Glu1047Lysfs*9	frameshift deletion
B2325855947	CREBBP	NM_004380.3	c.2119_2120insGGGC	p.Pro707Argfs*20	frameshift insertion
B2325954714	CREBBP	NM_004380.3	c.3932del	p.Cys1311Serfs*2	frameshift deletion
B2325954714	CREBBP	NM_004380.3	c.3578dup	p.Met1193Ilefs*13	frameshift insertion
B2325954714	CREBBP	NM_004380.3	c.1679del	p.Pro560Hisfs*2	frameshift deletion
B2325954714	CREBBP	NM_004380.3	c.1639dup	p.Ser547Phefs*24	frameshift insertion
B2326179078	CREBBP	NM_004380.3	c.599_609del	p.Gln200Argfs*38	frameshift deletion
B2705521243	CREBBP	NM_004380.3	c.1050del	p.Lys350Asnfs*4	frameshift deletion
B0138492863	CXCR4	NM_003467.3	c.1023del	p.Thr342Leufs*24	frameshift deletion
B0142191565	CXCR4	NM_003467.3	c.1005_1008dup	p.His337Trpfs*8	frameshift insertion
B0146081879	CXCR4	NM_003467.3	c.1010dup	p.His337Glnfs*7	frameshift insertion
B0146153812	CXCR4	NM_003467.3	c.1026dup	p.Glu343*	nonsense
B0405124457	CXCR4	NM_003467.3	c.1028dup	p.Ser344Valfs*2	frameshift insertion
B0405134159	CXCR4	NM_003467.3	c.1028_1029del	p.Glu343Valfs*2	frameshift deletion
B0405353856	CXCR4	NM_003467.3	c.967_974del	p.Gly323Profs*18	frameshift deletion
B0405375909	CXCR4	NM_003467.3	c.964dup	p.Arg322Lysfs*22	frameshift insertion
B0405630847	CXCR4	NM_003467.3	c.1013dup	p.Ser339Ilefs*5	frameshift insertion
B0511211310	CXCR4	NM_003467.3	c.1022_1028dup	p.Glu343Aspfs*3	frameshift insertion
B0513966541	CXCR4	NM_003467.3	c.1014_1017dup	p.Val340Ilefs*5	frameshift insertion
B1617582327	CXCR4	NM_003467.3	c.1032dup	p.Glu345*	nonsense
B1712012457	CXCR4	NM_003467.3	c.954del	p.Ser319Leufs*2	frameshift deletion
B1713677546	CXCR4	NM_003467.3	c.956_957del	p.Ser319Cysfs*24	frameshift deletion
B2321427905	CXCR4	NM_003467.3	c.945_946insA	p.Ala316Serfs*28	frameshift insertion
B2322403663	CXCR4	NM_003467.3	c.499_500insG	p.Leu167Argfs*13	frameshift insertion
B2324998885	CXCR4	NM_003467.3	c.1026dup	p.Glu343*	nonsense
B2325065386	CXCR4	NM_003467.3	c.1017_1023del	p.Val340Leufs*24	frameshift deletion
B2325525291	CXCR4	NM_003467.3	c.995_999del	p.Gly332Alafs*10	frameshift deletion
B0514059605	DIS3	NM_014953.5	c.1558del	p.Asp520Ilefs*32	frameshift deletion
B0141392064	DNMT3A	NM_175629.2	c.2009del	p.Ile670Thrfs*35	frameshift deletion
B0144834680	DNMT3A	NM_175629.2	c.852C>G	p.Tyr284*	nonsense
B0145638607	DNMT3A	NM_175629.2	c.703G>T	p.Glu235*	nonsense
B0150620070	DNMT3A	NM_175629.2	c.1405del	p.Glu469Argfs*182	frameshift deletion
B0404864169	DNMT3A	NM_175629.2	c.1711_1732del	p.Ala571Lysfs*73	frameshift deletion
B1320881082	DNMT3A	NM_175629.2	c.1258A>T	p.Lys420*	nonsense
B1321063720	DNMT3A	NM_175629.2	c.1652dup	p.Asn551Lysfs*27	frameshift insertion
B1500543476	DNMT3A	NM_175629.2	c.1019_1024del	p.Cys340*	nonsense
B1617561484	DNMT3A	NM_175629.2	c.1184_1190del	p.Thr395Argfs*10	frameshift deletion
B1619299258	DNMT3A	NM_175629.2	c.2282_2295dup	p.Lys766Trpfs*18	frameshift insertion
B1619299258	DNMT3A	NM_175629.2	c.2242dup	p.Asp748Glyfs*9	frameshift insertion
B1622400682	DNMT3A	NM_175629.2	c.1752_1764del	p.Tyr584*	nonsense
B1712745679	DNMT3A	NM_175629.2	c.2660_2661del	p.Arg887Thrfs*33	frameshift deletion
B2322403663	DNMT3A	NM_175629.2	c.1970_1971del	p.Val657Glyfs*10	frameshift deletion
B2323557780	DNMT3A	NM_175629.2	c.1700_1703del	p.Val567Glyfs*83	frameshift deletion
B2325615956	DNMT3A	NM_175629.2	c.1591del	p.Asp531Thrfs*120	frameshift deletion
B1712718459	EED	NM_003797.5	c.203G>A	p.Trp68*	nonsense
B0128840351	EP300	NM_001429.4	c.3680dup	p.Asn1227Lysfs*2	frameshift insertion
B1320881082	EP300	NM_001429.4	c.6329_6330insT	p.Gln2110Hisfs*100	frameshift insertion
B2326179078	EP300	NM_001429.4	c.6961C>T	p.Gln2321*	nonsense
B0405134152	EPHA7	NM_004440.4	c.2034_2035del	p.Leu680Valfs*2	frameshift deletion
B0139558040	ETV6	NM_001987.5	c.614del	p.Leu205Argfs*4	frameshift deletion
B1618266799	ETV6	NM_001987.5	c.1079G>A	p.Trp360*	nonsense
B1619381946	ETV6	NM_001987.5	c.701dup	p.Leu235Serfs*9	frameshift insertion
B0146174577	EZH2	NM_004456.5	c.1546+2T>A	p.?	splice site
B0150549170	EZH2	NM_004456.5	c.1A>C	p.?	splice site
B1320881082	EZH2	NM_004456.5	c.2229_2230insT	p.Ile744Tyrfs*19	frameshift insertion
B0405409676	FAS	NM_000043.6	c.652-1G>A	p.?	splice site
B0406425236	FAS	NM_000043.6	c.384del	p.Arg128Serfs*59	frameshift deletion
B0514059605	FAS	NM_000043.6	c.652-1G>-	p.?	splice site
B2013217258	FAS	NM_000043.6	c.652-1G>A	p.?	splice site
B2706404953	FAS	NM_000043.6	c.928dup	p.Ile310Asnfs*11	frameshift insertion
B0136799619	FAT1	NM_005245.4	c.13649C>A	p.Ser4550*	nonsense
B0803402570	FAT1	NM_005245.4	c.1865_1867del	p.Gly622del	nonframeshift deletion
B1320683819	FAT1	NM_005245.4	c.11469del	p.Phe3823Leufs*10	frameshift deletion
B2321465244	FAT1	NM_005245.4	c.7261_7262del	p.Asp2421Hisfs*13	frameshift deletion
B2322272351	FAT1	NM_005245.4	c.3256G>T	p.Glu1086*	nonsense
B0405422066	FBXO11	NM_001190274.2	c.1672C>T	p.Arg558*	nonsense
B0136156633	FBXW7	NM_033632.3	c.856A>T	p.Lys286*	nonsense
B0143779057	FBXW7	NM_033632.3	c.917dup	p.Thr307Aspfs*10	frameshift insertion
B0144580604	FBXW7	NM_033632.3	c.286G>T	p.Glu96*	nonsense
B0314451406	FBXW7	NM_033632.3	c.1172del	p.Gly391Valfs*4	frameshift deletion
B1618219957	FBXW7	NM_033632.3	c.841del	p.Ile281Phefs*61	frameshift deletion
B1619360027	FBXW7	NM_033632.3	c.726+1G>-	p.?	splice site
B1710760517	FBXW7	NM_033632.3	c.806_834del	p.Met269Argfs*8	frameshift deletion
B1713713843	FBXW7	NM_033632.3	c.953dup	p.Asn318Lysfs*14	frameshift insertion
B2217811185	FBXW7	NM_033632.3	c.585-2A>G	p.?	splice site
B2320530121	FBXW7	NM_033632.3	c.1250del	p.Leu417*	nonsense
B2321967107	FBXW7	NM_033632.3	c.1972C>T	p.Arg658*	nonsense
B0145724652	ID3	NM_002167.5	c.195C>G	p.Ser65Arg	missense
B0404898731	ID3	NM_002167.5	c.152T>G	p.Leu51Arg	missense
B0404898731	ID3	NM_002167.5	c.151C>A	p.Leu51Met	missense
B0513257945	ID3	NM_002167.5	c.157G>T	p.Glu53*	nonsense
B1617554521	ID3	NM_002167.5	c.116G>A	p.Ser39Asn	missense
B1618212894	ID3	NM_002167.5	c.38_86del	p.Ala13Glyfs*10	frameshift deletion
B1910094206	ID3	NM_002167.5	c.161T>C	p.Leu54Pro	missense
B0150666678	IKZF3	NM_012481.4	c.710-1G>A	p.?	splice site
B1615582383	IRF8	NM_002163.4	c.1247del	p.Ser416Tyrfs*37	frameshift deletion
B1913313969	IRF8	NM_002163.4	c.1267C>T	p.Gln423*	nonsense
B2101972578	IRF8	NM_002163.4	c.1268_1274del	p.Gln423Profs*28	frameshift deletion
B0146174577	JAK1	NM_002227.4	c.3302T>C	p.Val1101Ala	missense
B0146174577	JAK1	NM_002227.4	c.3295A>C	p.Met1099Leu	missense
B0405114946	JAK1	NM_002227.4	c.3310C>G	p.Leu1104Val	missense
B1115627079	JAK1	NM_002227.4	c.3113A>G	p.Lys1038Arg	missense
B1711506551	JAK1	NM_002227.4	c.2353G>A	p.Glu785Lys	missense
B0139558837	JAK2	NM_004972.4	c.2020G>A	p.Val674Ile	missense
B0141404089	JAK2	NM_004972.4	c.1646A>G	p.Glu549Gly	missense
B0146207723	JAK2	NM_004972.4	c.2654A>G	p.Gln885Arg	missense
B1207452980	JAK2	NM_004972.4	c.2915A>T	p.Tyr972Phe	missense
B1320359351	JAK2	NM_004972.4	c.2773C>A	p.Leu925Ile	missense
B0138422943	JAK3	NM_000215.4	c.2266A>G	p.Ile756Val	missense
B0404898731	JAK3	NM_000215.4	c.2228A>T	p.Gln743Leu	missense
B0406425236	JAK3	NM_000215.4	c.1978G>A	p.Ala660Thr	missense
B1320881082	JAK3	NM_000215.4	c.2237C>T	p.Ala746Val	missense
B1320881082	JAK3	NM_000215.4	c.2219A>G	p.Asp740Gly	missense
B1713378825	JAK3	NM_000215.4	c.2512C>G	p.Leu838Val	missense
B0142207770	KDM6A	NM_021140.4	c.549dup	p.Glu184*	nonsense
B1911140634	KDM6A	NM_021140.4	c.2686del	p.Val896Phefs*2	frameshift deletion
B0404898731	KIT	NM_000222.3	c.2422A>C	p.Ile808Leu	missense
B0616827024	KIT	NM_000222.3	c.1264G>A	p.Val422Met	missense
B1620320755	KIT	NM_000222.3	c.1264G>A	p.Val422Met	missense
B0144535610	KMT2A	NM_001197104.2	c.3831_3840del	p.Ala1278Leufs*75	frameshift deletion
B1712445880	KMT2B	NM_014727.3	c.5777C>G	p.Ser1926*	nonsense
B1712745679	KMT2B	NM_014727.3	c.3059-1A>G	p.?	splice site
B0136922759	KMT2C	NM_170606.3	c.11383G>T	p.Glu3795*	nonsense
B0142207770	KMT2C	NM_170606.3	c.1148G>A	p.Trp383*	nonsense
B0404898731	KMT2C	NM_170606.3	c.11506C>T	p.Gln3836*	nonsense
B1116001255	KMT2C	NM_170606.3	c.1148G>A	p.Trp383*	nonsense
B1619338068	KMT2C	NM_170606.3	c.2083_2084del	p.Pro695Thrfs*9	frameshift deletion
B1619338074	KMT2C	NM_170606.3	c.3282T>G	p.Tyr1094*	nonsense
B1621081213	KMT2C	NM_170606.3	c.8454del	p.Thr2819Profs*4	frameshift deletion
B1714063061	KMT2C	NM_170606.3	c.12192del	p.Phe4064Leufs*19	frameshift deletion
B1913653702	KMT2C	NM_170606.3	c.6397_6404del	p.Gln2133Argfs*18	frameshift deletion
B0128825032	KMT2D	NM_003482.4	c.3619G>T	p.Glu1207*	nonsense
B0129514805	KMT2D	NM_003482.4	c.14341G>T	p.Glu4781*	nonsense
B0136206824	KMT2D	NM_003482.4	c.2492C>G	p.Ser831*	nonsense
B0138239692	KMT2D	NM_003482.4	c.16194_16196del	p.Asn5398_Val5399delinsLys	nonframeshift deletion
B0138239692	KMT2D	NM_003482.4	c.15447dup	p.Ala5150Cysfs*9	frameshift insertion
B0138239692	KMT2D	NM_003482.4	c.11628_11629insA	p.Gln3877Thrfs*135	frameshift insertion
B0138239692	KMT2D	NM_003482.4	c.8882T>A	p.Leu2961*	nonsense
B0141126912	KMT2D	NM_003482.4	c.11753_11758del	p.Gln3918_Gln3919del	nonframeshift deletion
B0144536333	KMT2D	NM_003482.4	c.6755del	p.Leu2252Argfs*12	frameshift deletion
B0145634195	KMT2D	NM_003482.4	c.15176_15188del	p.His5059Profs*15	frameshift deletion
B0145634195	KMT2D	NM_003482.4	c.10495C>T	p.Gln3499*	nonsense
B0145669939	KMT2D	NM_003482.4	c.1395del	p.Arg466Alafs*464	frameshift deletion
B0146174577	KMT2D	NM_003482.4	c.11840del	p.Gln3947Argfs*32	frameshift deletion
B0146252755	KMT2D	NM_003482.4	c.5554_5557del	p.Lys1852Hisfs*23	frameshift deletion
B0405074717	KMT2D	NM_003482.4	c.5485dup	p.Ile1829Asnfs*4	frameshift insertion
B0405384184	KMT2D	NM_003482.4	c.3964del	p.Arg1322Valfs*8	frameshift deletion
B0405455828	KMT2D	NM_003482.4	c.12641dup	p.Leu4214Phefs*120	frameshift insertion
B0405580459	KMT2D	NM_003482.4	c.14216_14217del	p.Pro4739Argfs*42	frameshift deletion
B0405580459	KMT2D	NM_003482.4	c.8394_8395del	p.Phe2798Leufs*46	frameshift deletion
B0406425236	KMT2D	NM_003482.4	c.5775_5778del	p.Leu1926Lysfs*120	frameshift deletion
B0510902090	KMT2D	NM_003482.4	c.5257A>T	p.Lys1753*	nonsense
B0511211355	KMT2D	NM_003482.4	c.11867_11868dup	p.Gln3957Asnfs*23	frameshift insertion
B0512858863	KMT2D	NM_003482.4	c.7115_7116del	p.Gly2372Valfs*4	frameshift deletion
B0514511850	KMT2D	NM_003482.4	c.12730C>T	p.Gln4244*	nonsense
B0704727382	KMT2D	NM_003482.4	c.7058_7079del	p.Pro2353Leufs*24	frameshift deletion
B1206396612	KMT2D	NM_003482.4	c.11927del	p.Gly3976Alafs*3	frameshift deletion
B1207452980	KMT2D	NM_003482.4	c.8132_8135del	p.Ala2711Glufs*21	frameshift deletion
B1320033642	KMT2D	NM_003482.4	c.8397T>A	p.Tyr2799*	nonsense
B1320157304	KMT2D	NM_003482.4	c.1131_1137del	p.Gly378Profs*22	frameshift deletion
B1320157304	KMT2D	NM_003482.4	c.1125_1128del	p.Glu376Leufs*25	frameshift deletion
B1406446841	KMT2D	NM_003482.4	c.10507+1G>A	p.?	splice site
B1613101357	KMT2D	NM_003482.4	c.9531del	p.His3178Thrfs*19	frameshift deletion
B1613644821	KMT2D	NM_003482.4	c.511-2A>C	p.?	splice site
B1613751835	KMT2D	NM_003482.4	c.13919dup	p.Asn4640Lysfs*7	frameshift insertion
B1618233295	KMT2D	NM_003482.4	c.4483del	p.Tyr1495Thrfs*11	frameshift deletion
B1618238152	KMT2D	NM_003482.4	c.15250_15272del	p.Leu5084Valfs*46	frameshift deletion
B1619357121	KMT2D	NM_003482.4	c.6397del	p.Ala2133Profs*11	frameshift deletion
B1711481091	KMT2D	NM_003482.4	c.9502_9503del	p.Met3168Glyfs*7	frameshift deletion
B1711481091	KMT2D	NM_003482.4	c.9498_9499del	p.Arg3167Aspfs*8	frameshift deletion
B1911140634	KMT2D	NM_003482.4	c.11666_11667del	p.Leu3889Glnfs*122	frameshift deletion
B2013217258	KMT2D	NM_003482.4	c.13506_13510del	p.Gln4503Tyrfs*70	frameshift deletion
B2101130648	KMT2D	NM_003482.4	c.10394del	p.Gly3465Aspfs*37	frameshift deletion
B2321357296	KMT2D	NM_003482.4	c.4941del	p.Asp1648Metfs*74	frameshift deletion
B2321437261	KMT2D	NM_003482.4	c.14227del	p.Leu4743Serfs*54	frameshift deletion
B2321967107	KMT2D	NM_003482.4	c.1948dup	p.Val650Glyfs*18	frameshift insertion
B2507890535	KMT2D	NM_003482.4	c.2657dup	p.Gly887Trpfs*16	frameshift insertion
B2706404953	KMT2D	NM_003482.4	c.15119_15139del	p.Asp5040_Pro5046del	nonframeshift deletion
B0514059605	MYC	NM_002467.6	c.22G>C	p.Glu8Gln	missense
B1910094206	MYC	NM_002467.6	c.24A>C	p.Glu8Asp	missense
B1911327302	MYC	NM_002467.6	c.215C>A	p.Pro72His	missense
B0128179484	NOTCH1	NM_017617.5	c.6325A>T	p.Ile2109Phe	missense
B0144557014	NOTCH1	NM_017617.5	c.6962del	p.Asn2321Thrfs*15	frameshift deletion
B0151520195	NOTCH1	NM_017617.5	c.7001C>T	p.Pro2334Leu	missense
B0404630809	NOTCH1	NM_017617.5	c.3776del	p.Phe1259Serfs*186	frameshift deletion
B0404898731	NOTCH1	NM_017617.5	c.6608T>G	p.Leu2203Arg	missense
B0404898731	NOTCH1	NM_017617.5	c.6607C>A	p.Leu2203Met	missense
B1206366268	NOTCH1	NM_017617.5	c.7047_7048del	p.Leu2350Alafs*3	frameshift deletion
B1500473631	NOTCH1	NM_017617.5	c.5385-2A>C	p.?	splice site
B1500473631	NOTCH1	NM_017617.5	c.4625A>C	p.Asp1542Ala	missense
B1501734851	NOTCH1	NM_017617.5	c.7291_7292insTC	p.Arg2431Leufs*5	frameshift insertion
B1615625153	NOTCH1	NM_017617.5	c.6413del	p.Pro2138Argfs*110	frameshift deletion
B1711480550	NOTCH1	NM_017617.5	c.6969dup	p.Asn2324Glnfs*30	frameshift insertion
B0128840351	NOTCH2	NM_024408.4	c.6967C>T	p.Gln2323*	nonsense
B0141126912	NOTCH2	NM_024408.4	c.6427G>T	p.Glu2143*	nonsense
B0406250625	NOTCH2	NM_024408.4	c.2558del	p.Asn853Ilefs*31	frameshift deletion
B0514511850	NOTCH2	NM_024408.4	c.7240del	p.Tyr2414Thrfs*2	frameshift deletion
B0704727382	NOTCH2	NM_024408.4	c.29G>A	p.Trp10*	nonsense
B1408276387	NOTCH2	NM_024408.4	c.7239dup	p.Tyr2414Leufs*10	frameshift insertion
B1617582327	NOTCH2	NM_024408.4	c.6873dup	p.Lys2292Glufs*21	frameshift insertion
B1320402353	NPM1	NM_002520.6	c.583-1G>A	p.?	splice site
B0141045346	NT5C2	NM_012229.5	c.763T>C	p.Tyr255His	missense
B0405375546	PALB2	NM_024675.4	c.406del	p.Ser136Valfs*41	frameshift deletion
B0405375546	PALB2	NM_024675.4	c.390_391insT	p.Arg131*	nonsense
B1207114810	PALB2	NM_024675.4	c.1804C>T	p.Gln602*	nonsense
B1319057818	PALB2	NM_024675.4	c.2482del	p.Cys828Alafs*23	frameshift deletion
B2015075123	PALB2	NM_024675.4	c.109-1G>A	p.?	splice site
B0405384184	PHF6	NM_032458.3	c.739_742dup	p.Gly248Valfs*18	frameshift insertion
B0146207723	PIM1	NM_002648.4	c.40_82del	p.Ala15Argfs*65	frameshift deletion
B0146207723	PIM1	NM_002648.4	c.83-1G>A	p.?	splice site
B0146207723	PIM1	NM_002648.4	c.206_207del	p.Val69Glyfs*13	frameshift deletion
B0146207723	PIM1	NM_002648.4	c.290G>C	p.Ser97Thr	missense
B0146207723	PIM1	NM_002648.4	c.438C>A	p.Ser146Arg	missense
B0146207723	PIM1	NM_002648.4	c.544C>G	p.Leu182Val	missense
B0146207723	PIM1	NM_002648.4	c.577_589del	p.Leu193Serfs*77	frameshift deletion
B0150666678	PIM1	NM_002648.4	c.543_550del	p.Glu181Aspfs*25	frameshift deletion
B1619299258	PIM1	NM_002648.4	c.223T>G	p.Ser75Ala	missense
B1911140634	PIM1	NM_002648.4	c.51C>A	p.Cys17*	nonsense
B2219989666	PIM1	NM_002648.4	c.159C>A	p.Tyr53*	nonsense
B2219989666	PIM1	NM_002648.4	c.645C>A	p.Tyr215*	nonsense
B2326319791	PIM1	NM_002648.4	c.83-1G>A	p.?	splice site
B2326319791	PIM1	NM_002648.4	c.327G>A	p.Trp109*	nonsense
B2507218585	PIM1	NM_002648.4	c.438C>A	p.Ser146Arg	missense
B0142154289	PPM1D	NM_003620.4	c.1017+1G>C	p.?	splice site
B0142207770	PPM1D	NM_003620.4	c.1637del	p.Leu546Argfs*2	frameshift deletion
B2013217258	PPM1D	NM_003620.4	c.1631del	p.Gly544Alafs*3	frameshift deletion
B0405134073	PRDM1	NM_003620.4	c.583G>T	p.Glu195*	nonsense
B1616783228	PRDM1	NM_001198.4	c.1360_1361del	p.Gly454Glnfs*57	frameshift deletion
B2102032080	PRDM1	NM_001198.4	c.1029del	p.Asp344Thrfs*34	frameshift deletion
B2219989666	PRDM1	NM_001198.4	c.180C>G	p.Tyr60*	nonsense
B1713424060	PTEN	NM_000314.8	c.759C>G	p.Ile253Met	missense
B1912770823	PTEN	NM_000314.8	c.720del	p.Phe241Leufs*15	frameshift deletion
B2102032080	RAD21	NM_006265.3	c.968dup	p.Leu324Alafs*4	frameshift insertion
B0142100006	RELN	NM_005045.4	c.5943T>A	p.Tyr1981*	nonsense
B0405353869	RELN	NM_005045.4	c.6240C>G	p.Tyr2080*	nonsense
B1709866956	RELN	NM_005045.4	c.5211-1G>T	p.?	splice site
B1710805621	RELN	NM_005045.4	c.8275-1G>A	p.?	splice site
B2321437261	RELN	NM_005045.4	c.5211-1G>T	p.?	splice site
B2321465244	RELN	NM_005045.4	c.5211-1G>T	p.?	splice site
B0616829008	RUNX1	NM_001754.5	c.971_972insGCCCGCCCTGCAGCGGC	p.Asp326Alafs*8	frameshift insertion
B1501734752	RUNX1	NM_001754.5	c.344C>T	p.Ala115Val	missense
B0128825099	SETD2	NM_014159.7	c.4450_4451del	p.Glu1484Lysfs*5	frameshift deletion
B0128825398	SETD2	NM_014159.7	c.1938dup	p.Asp647*	nonsense
B0142269377	SETD2	NM_014159.7	c.2855del	p.Asn952Metfs*30	frameshift deletion
B0515506945	SETD2	NM_014159.7	c.959del	p.Gly320Valfs*20	frameshift deletion
B0704568688	SETD2	NM_014159.7	c.3567del	p.Val1190*	nonsense
B0803402570	SETD2	NM_014159.7	c.5634del	p.Arg1879Alafs*3	frameshift deletion
B1321147865	SETD2	NM_014159.7	c.5789del	p.Pro1930Hisfs*15	frameshift deletion
B1323349763	SETD2	NM_014159.7	c.1729G>T	p.Glu577*	nonsense
B1501366446	SETD2	NM_014159.7	c.1395T>G	p.Tyr465*	nonsense
B1619226886	SETD2	NM_014159.7	c.4712_4715del	p.Pro1571Argfs*6	frameshift deletion
B1710799992	SETD2	NM_014159.7	c.6151del	p.Thr2051Hisfs*96	frameshift deletion
B1712719292	SETD2	NM_014159.7	c.7633A>T	p.Lys2545*	nonsense
B1908583226	SETD2	NM_014159.7	c.4282dup	p.Arg1428Lysfs*26	frameshift insertion
B1500473631	SF3B1	NM_012433.4	c.2093A>C	p.Gln698Pro	missense
B1615594252	SF3B1	NM_012433.4	c.2111T>C	p.Ile704Thr	missense
B1615594252	SF3B1	NM_012433.4	c.2111T>A	p.Ile704Asn	missense
B1615771733	SF3B1	NM_012433.4	c.2292_2294del	p.Tyr765del	nonframeshift deletion
B1710799992	SF3B1	NM_012433.4	c.2108C>G	p.Thr703Ser	missense
B2322272351	SF3B1	NM_012433.4	c.2117C>T	p.Ala706Val	missense
B0128233013	SGK1	NM_005627.3	c.153-1G>C	p.?	splice site
B0146174577	SGK1	NM_005627.3	c.77-1G>C	p.?	splice site
B0404898731	SH2B3	NM_005475.2	c.927-2A>C	p.?	splice site
B0404898731	SH2B3	NM_005475.2	c.927-1G>T	p.?	splice site
B0405375546	SH2B3	NM_005475.2	c.927-2A>C	p.?	splice site
B0405375546	SH2B3	NM_005475.2	c.927-1G>T	p.?	splice site
B1319230137	SH2B3	NM_005475.2	c.927-2A>C	p.?	splice site
B1319230137	SH2B3	NM_005475.2	c.927-1G>T	p.?	splice site
B0128233013	SOCS1	NM_003745.2	c.391C>T	p.Gln131*	nonsense
B0510902367	STAG2	NM_001042749.2	c.3131dup	p.Tyr1044*	nonsense
B1711566745	STAG2	NM_001042749.2	c.1924G>T	p.Glu642*	nonsense
B2102230029	STAG2	NM_001042749.2	c.1534+1G>A	p.?	splice site
B2415688855	STAG2	NM_001042749.2	c.2848G>T	p.Glu950*	nonsense
B0513961546	SUZ12	NM_015355.4	c.1832_1833del	p.Lys611Argfs*18	frameshift deletion
B1320683944	SUZ12	NM_015355.4	c.275-2A>G	p.?	splice site
B1711508597	SUZ12	NM_015355.4	c.578dup	p.His193Glnfs*18	frameshift insertion
B1712725882	SUZ12	NM_015355.4	c.1048dup	p.Ser350Phefs*18	frameshift insertion
B0128843456	TET2	NM_001127208.3	c.3893G>T	p.Cys1298Phe	missense
B0145967629	TET2	NM_001127208.3	c.2100del	p.Lys700Asnfs*4	frameshift deletion
B0146081879	TET2	NM_001127208.3	c.5366dup	p.Met1789Ilefs*7	frameshift insertion
B0146375167	TET2	NM_001127208.3	c.1851del	p.Arg617Serfs*22	frameshift deletion
B0150194647	TET2	NM_001127208.3	c.2416del	p.Leu806Trpfs*7	frameshift deletion
B0405373556	TET2	NM_001127208.3	c.4378_4379insG	p.Pro1460Argfs*18	frameshift insertion
B0405373889	TET2	NM_001127208.3	c.170del	p.Phe57Serfs*10	frameshift deletion
B0405588729	TET2	NM_001127208.3	c.5390del	p.Leu1797Tyrfs*23	frameshift deletion
B0406139348	TET2	NM_001127208.3	c.3680_3687del	p.Val1227Aspfs*13	frameshift deletion
B0622258345	TET2	NM_001127208.3	c.4824T>A	p.Tyr1608*	nonsense
B0622258345	TET2	NM_001127208.3	c.5022del	p.Ile1675Serfs*20	frameshift deletion
B1115627079	TET2	NM_001127208.3	c.5298_5299insGT	p.Ser1767Valfs*54	frameshift insertion
B1115666849	TET2	NM_001127208.3	c.3968del	p.Glu1323Glyfs*40	frameshift deletion
B1320683855	TET2	NM_001127208.3	c.2870del	p.Leu957Tyrfs*50	frameshift deletion
B1320683855	TET2	NM_001127208.3	c.3955_3956del	p.Glu1319Argfs*19	frameshift deletion
B1320881082	TET2	NM_001127208.3	c.2900_2903del	p.Gln967Profs*39	frameshift deletion
B1500429605	TET2	NM_001127208.3	c.3453_3456del	p.Gly1152Glnfs*73	frameshift deletion
B1613101401	TET2	NM_001127208.3	c.4183-2A>C	p.?	splice site
B1619360028	TET2	NM_001127208.3	c.3943G>A	p.Asp1315Asn	missense
B1711481080	TET2	NM_001127208.3	c.589del	p.Ile197Leufs*10	frameshift deletion
B1712107713	TET2	NM_001127208.3	c.3493G>T	p.Glu1165*	nonsense
B1713373965	TET2	NM_001127208.3	c.3384dup	p.Asp1129*	nonsense
B1912150490	TET2	NM_001127208.3	c.3343_3344del	p.Pro1115Tyrfs*14	frameshift deletion
B2320530121	TET2	NM_001127208.3	c.2040_2046del	p.Arg680Serfs*18	frameshift deletion
B0128840393	TNFAIP3	NM_006290.4	c.733dup	p.Arg245Lysfs*9	frameshift insertion
B0129514805	TNFAIP3	NM_006290.4	c.771dup	p.Val258Cysfs*12	frameshift insertion
B0139558837	TNFAIP3	NM_006290.4	c.379_382dup	p.Ser128Ilefs*13	frameshift insertion
B0145967629	TNFAIP3	NM_006290.4	c.293_294del	p.Asn98Argfs*2	frameshift deletion
B0146252755	TNFAIP3	NM_006290.4	c.883G>T	p.Glu295*	nonsense
B0150666678	TNFAIP3	NM_006290.4	c.971_975del	p.Leu324Glnfs*7	frameshift deletion
B0405384184	TNFAIP3	NM_006290.4	c.2051dup	p.Arg685Glufs*4	frameshift insertion
B1114911011	TNFAIP3	NM_006290.4	c.1776_1777del	p.Gln593Serfs*78	frameshift deletion
B1618212906	TNFAIP3	NM_006290.4	c.99_100insTT	p.Asn34Leufs*63	frameshift insertion
B1618212906	TNFAIP3	NM_006290.4	c.912dup	p.Glu305Argfs*28	frameshift insertion
B1619354101	TNFAIP3	NM_006290.4	c.1004T>A	p.Leu335*	nonsense
B1621081213	TNFAIP3	NM_006290.4	c.968_986del	p.His323Argfs*14	frameshift deletion
B1714041344	TNFAIP3	NM_006290.4	c.211A>T	p.Arg71*	nonsense
B1714041344	TNFAIP3	NM_006290.4	c.737_738del	p.Tyr246Serfs*7	frameshift deletion
B1912150490	TNFAIP3	NM_006290.4	c.1201C>T	p.Gln401*	nonsense
B2102032080	TNFAIP3	NM_006290.4	c.1460_1461del	p.Leu487Glnfs*9	frameshift deletion
B2219989666	TNFAIP3	NM_006290.4	c.326_328del	p.Ser109*	nonsense
B2322403663	TNFAIP3	NM_006290.4	c.1243del	p.Gln415Lysfs*7	frameshift deletion
B0146174577	TNFRSF14	NM_003820.4	c.397dup	p.Asp133Glyfs*101	frameshift insertion
B0405134247	TP53	NM_000546.6	c.662_663del	p.Glu221Alafs*3	frameshift deletion
B0513966541	TP53	NM_000546.6	c.764dup	p.Thr256Hisfs*8	frameshift insertion
B0703212513	TP53	NM_000546.6	c.112C>G	p.Gln38Glu	missense
B0804467193	TP53	NM_000546.6	c.527_531del	p.Cys176Serfs*3	frameshift deletion
B1318982153	TP53	NM_000546.6	c.672del	p.Val225Leufs*22	frameshift deletion
B1322195521	TP53	NM_000546.6	c.973_991del	p.Gly325Argfs*14	frameshift deletion
B1409074547	TP53	NM_000546.6	c.695dup	p.His233Profs*7	frameshift insertion
B1616526799	TP53	NM_000546.6	c.823dup	p.Cys275Leufs*31	frameshift insertion
B1711746279	TP53	NM_000546.6	c.919+1G>T	p.?	splice site
B1712755741	TP53	NM_000546.6	c.642del	p.His214Glnfs*33	frameshift deletion
B2416713660	TP53	NM_000546.6	c.540del	p.Glu180Aspfs*67	frameshift deletion
B0131525397	TRAF3	NM_003300.4	c.440del	p.Pro147Hisfs*12	frameshift deletion
B0150679579	TRAF3	NM_003300.4	c.1657dup	p.Thr553Asnfs*5	frameshift insertion
B0406250625	TRAF3	NM_003300.4	c.297+1G>C	p.?	splice site
B0406250625	TRAF3	NM_003300.4	c.1501dup	p.Gln501Profs*50	frameshift insertion
B0704780114	TRAF3	NM_003300.4	c.819+2T>A	p.?	splice site
B0704780114	TRAF3	NM_003300.4	c.961C>T	p.Arg321*	nonsense
B1116496758	TRAF3	NM_003300.4	c.670G>T	p.Glu224*	nonsense
B1116552177	TRAF3	NM_003300.4	c.1398del	p.Lys467Argfs*28	frameshift deletion
B1318401748	TRAF3	NM_003300.4	c.487C>T	p.Arg163*	nonsense
B1318401748	TRAF3	NM_003300.4	c.1566del	p.Lys523Serfs*6	frameshift deletion
B1500543518	TRAF3	NM_003300.4	c.1554del	p.Ser518Argfs*11	frameshift deletion
B1619354101	TRAF3	NM_003300.4	c.1291G>T	p.Glu431*	nonsense
B1708357145	TRAF3	NM_003300.4	c.1136-1G>T	p.?	splice site
B2321967107	TRAF3	NM_003300.4	c.1275del	p.Tyr425*	nonsense
B2322272351	TRAF3	NM_003300.4	c.1323C>A	p.Tyr441*	nonsense
B2102032080	VHL	NM_000551.4	c.413del	p.Pro138Hisfs*21	frameshift deletion
B1500544644	WT1	NM_024426.6	c.1152_1153insAGAACCGACTCTTGTA	p.Ser386Thrfs*9	frameshift insertion
B0138239477	ZRSR2	NM_005089.4	c.1261C>T	p.Arg421*	nonsense
Supplement Tab.3 Novel variants of 849 MBN cases.

## Sheet: Supplement Tab.4
	Total
No.	8895
Subtype
CLL/SLL	2886
DLBCL	1843
LPL/WM	1737
HCL	847
MZBL	460
FL	414
MCL	380
BL	328
Supplement Tab.4 Cases of being collected from the Catalogue Of Somatic Mutations In Cancer (COSMIC) database.

## Sheet: Supplement Tab.5
ML model algorithm	Gradient Boosting Machine	K-Nearest Neighbors	Naive Bayes	Recursive Partitioning	Neural Network	Logic Regression	Support Vector Machines			Random Forest
							Polynomial Kernel	Linear Kernel	Radial Basis Function Kernel
Accuracy	0.7432	0.3215	0.2072	0.5794	0.7483	0.3423	0.741	0.7427	0.7483	0.7421
Accuracy 95% CI	0.7223, 0.7634	0.2998, 0.3438	0.1886, 0.2268	0.556, 0.6025	0.7274, 0.7684	0.3203, 0.3649	0.7199, 0.7612	0.7217, 0.7629	0.7274, 0.7684	0.7211, 0.7623
Kappa	0.6668	0.1375	0	0.4205	0.6742	0.0354	0.6634	0.6661	0.6739	0.666
Supplement Tab.5 The results of eight machine learning (ML) algorithms in model construction pretests.

## Sheet: Supplement Tab.6
	COSMIC IA	COSMIC IB	COSMIC IIA	COSMIC IIB
Accuracy	0.7421	0.7331	0.875	0.8688
95% CI	0.7211,0.7623	0.7119,0.7536	0.8587,0.89	0.8522,0.8842
Kappa	0.666	0.653	0.8394	0.8303
Statistics by Class:
Sensitivity
BL	0.52308	0.49231	0.50769	0.49231
CLL/SLL	0.9428	0.9497	0.9515	0.9636
DLBCL	0.37772	0.33152	0.9674	0.9728
FL	0.64634	0.64634	0.73171	0.71951
HCL	0.95266	0.94675	0.95266	0.91124
LPL/WM	0.9712	0.9741	0.9798	0.9798
MCL	0.092105	0.092105	0.144737	0.065789
MZBL	0.46739	0.45652	0.47826	0.42391
Specificity
BL	0.99299	0.99474	0.99532	0.99649
CLL/SLL	0.7832	0.7606	0.9033	0.8824
DLBCL	0.97656	0.98153	0.9773	0.9766
FL	0.97993	0.98052	0.9941	0.9941
HCL	0.99564	0.99502	0.99627	0.99689
LPL/WM	0.9405	0.9391	0.9748	0.9748
MCL	0.998824	0.999412	0.994706	1
MZBL	0.98515	0.98634	0.99703	0.99881
Pos Pred Value
BL	0.73913	0.78049	0.80488	0.84211
CLL/SLL	0.6766	0.6563	0.8256	0.7977
DLBCL	0.80814	0.82432	0.9175	0.9156
FL	0.6092	0.61628	0.85714	0.85507
HCL	0.95833	0.95238	0.96407	0.96855
LPL/WM	0.7986	0.7953	0.9043	0.9043
MCL	0.777778	0.875	0.55	1
MZBL	0.63235	0.64615	0.89796	0.95122
Neg Pred Value
BL	0.98208	0.98098	0.98156	0.98101
CLL/SLL	0.966	0.9692	0.9748	0.9805
DLBCL	0.85723	0.84889	0.9914	0.9928
FL	0.98283	0.98284	0.9871	0.98653
HCL	0.99502	0.9944	0.99503	0.99072
LPL/WM	0.9926	0.9933	0.995	0.995
MCL	0.960951	0.960973	0.962984	0.95991
MZBL	0.97131	0.97078	0.97221	0.96945
Prevalence
BL	0.0366	0.0366	0.0366	0.0366
CLL/SLL	0.3249	0.3249	0.3249	0.3249
DLBCL	0.20721	0.20721	0.2072	0.2072
FL	0.04617	0.04617	0.04617	0.04617
HCL	0.09516	0.09516	0.09516	0.09516
LPL/WM	0.1954	0.1954	0.1954	0.1954
MCL	0.042793	0.042793	0.042793	0.042793
MZBL	0.0518	0.0518	0.0518	0.0518
Detection Rate
BL	0.01914	0.01802	0.01858	0.01802
CLL/SLL	0.3063	0.3086	0.3091	0.3131
DLBCL	0.07827	0.06869	0.2005	0.2016
FL	0.02984	0.02984	0.03378	0.03322
HCL	0.09065	0.09009	0.09065	0.08671
LPL/WM	0.1898	0.1903	0.1914	0.1914
MCL	0.003941	0.003941	0.006194	0.002815
MZBL	0.02421	0.02365	0.02477	0.02196
Detection Prevalence
BL	0.0259	0.02309	0.02309	0.0214
CLL/SLL	0.4527	0.4702	0.3744	0.3925
DLBCL	0.09685	0.08333	0.2185	0.2202
FL	0.04899	0.04842	0.03941	0.03885
HCL	0.09459	0.09459	0.09403	0.08953
LPL/WM	0.2376	0.2393	0.2117	0.2117
MCL	0.005068	0.004505	0.011261	0.002815
MZBL	0.03829	0.0366	0.02759	0.02309
Balanced Accuracy
BL	0.75803	0.74352	0.75151	0.7444
CLL/SLL	0.863	0.8552	0.9274	0.923
DLBCL	0.67714	0.65653	0.9723	0.9747
FL	0.81314	0.81343	0.8629	0.8568
HCL	0.97415	0.97088	0.97446	0.95407
LPL/WM	0.9558	0.9566	0.9773	0.973
MCL	0.545464	0.545759	0.569721	0.532895
MZBL	0.72627	0.72143	0.73765	0.71136
Supplement Tab.6 Assisting diagnosis model accuracy of COSMIC I and COSMIC II based on COSMIC database.

## Sheet: Supplement Tab.7
COSMIC IA	Importance value	COSMIC IB	Importance value	COSMIC IIA	Importance value	COSMIC IIB	Importance value
MYD88 L265P	830.975	MYD88 L265P	834.259	MYD88 L265P	1006.32	MYD88 L265P	1030.6
BRAF V600E	666.679	BRAF V600E	665.896	BRAF V600E	712.891	BRAF V600E	720.052
NOTCH1	231.032	NOTCH1	230.536	Small Size	663.1	Large Size	692.712
SF3B1	159.754	SF3B1	159.28	Large Size	657.765	Small Size	622.677
EZH2	135.037	EZH2	135.193	EZH2	210.574	EZH2	215.607
CXCR4	131.445	CXCR4	131.878	CXCR4	150.342	CXCR4	150.991
CD79B	125.056	CD79B	125.413	MYC	110.07	MYC	113.834
MYC	109.507	MYC	110.711	NOTCH1	99.823	TNFAIP3	94.8157
TNFAIP3	58.8505	TNFAIP3	58.7441	TNFAIP3	92.2002	NOTCH1	86.2954
ATM	54.1373	KMT2D	54.3363	SF3B1	60.4432	NOTCH2	54.8248
KMT2D	52.9148	ATM	53.6703	KMT2D	56.1111	KMT2D	53.9706
B2M	40.5374	B2M	41.0148	NOTCH2	55.8536	SF3B1	48.1486
NOTCH2	38.6365	NOTCH2	38.3691	ATM	43.5898	CCND1	37.4193
CCND1	33.0881	CARD11	33.151	CCND1	38.4758	ID3	33.1017
CARD11	32.1784	CCND1	32.9821	ID3	32.5055	CREBBP	26.9176
BCL2	31.9143	CREBBP	32.9574	CREBBP	28.6949	BCL2	18.5949
CREBBP	31.0694	BCL2	32.1082	MAP2K1	28.2433
CDKN2A	30.0416	SOCS1	31.8738	TP53	26.9986
SOCS1	29.8537	CDKN2A	31.062	FAS	25.3381
TP53	27.214	PIM1	26.7332	BCL2	20.7958
PIM1	26.1358	TP53	23.9125	TNFRSF14	17.9168
ID3	23.0181	ID3	22.8887	CDKN2A	17.5532
MAP2K1	23.0019	MAP2K1	22.7315	CARD11	17.1102
PRDM1	20.0385	PRDM1	20.5509	CD79B	11.8188
FAS	18.0444	FAS	18.8495	DNMT3A	11.5877
XPO1	17.5337	XPO1	17.4566	BIRC3	8.60986
PPM1D	17.4168	PPM1D	17.0792	EP300	7.89728
TNFRSF14	16.7114	TNFRSF14	16.2915	NSD2	7.79906
BIRC3	12.6734	TET2	13.2498	FOXO1	7.35799
TET2	12.1781	BIRC3	11.6178	TET2	6.55117
CD79A	11.8406			SOCS1	6.29893
DNMT3A	11.7888			KDM6A	6.15858
BTK	11.6791			GNAI2	5.16404
MYD88	11.0725			CCND3	4.96156
ARID1A	9.17158			NRAS	4.78975
GNA13	8.31027			TRAF3	4.59912
PIK3CA	8.14343			FBXW7	4.49653
CCND3	8.06609			B2M	4.46028
STAT3	7.83958			ARID1A	4.448
EP300	7.79482			MYD88	4.31099
NSD2	7.72563			PIM1	4.1657
FOXO1	7.45176			KMT2C	3.71161
KIT	7.25516			GNA13	3.60259
STAT6	7.22467			XPO1	3.51561
BCL10	5.86975			SETD2	3.42211
BTG1	5.41092			KRAS	3.39157
FBXW7	5.36191			U2AF1	3.27399
CD58	5.32112			TENT5C	3.2285
KDM6A	5.23089			BTK	3.09619
BCL6	5.15456			FAT1	2.93352
MEF2B	4.91655			BRAF	2.85192
BRAF	4.82842			STAT6	2.81669
TRAF3	4.36863			PTEN	2.1027
KMT2C	4.15671			SRSF2	1.91254
PTEN	4.01387			PPM1D	1.76406
NRAS	3.88508			BCL6	1.68889
SETD2	3.73429			CD79A	1.68649
U2AF1	3.72422			SUZ12	1.65291
KRAS	3.6931			CD58	1.64465
GNAI2	3.63646			BCL10	1.52576
FAT1	3.62326			STAT3	1.33783
FBXO11	3.60337			CTCF	1.2142
IRF4	3.36614			IKZF3	1.01426
IRF8	2.79657			ASXL1	0.90402
SRSF2	2.5999			IRF4	0.875576
BCOR	2.58951			RHOA	0.86178
TENT5C	2.56841			JAK2	0.708415
ASXL1	2.48703			KMT2A	0.633506
PIK3CD	2.17896			ARID2	0.53511
BCORL1	2.00841			FBXO11	0.509016
IKZF3	1.78623			DDX41	0.508906
RHOA	1.28201			CUX1	0.489542
SUZ12	1.27909			MEF2B	0.488316
NF1	0.94001			CALR	0.487681
CUX1	0.920285			PRDM1	0.486583
SGK1	0.864104			TCF3	0.482937
JAK2	0.837403			BRCA2	0.457895
CTCF	0.823803			BTG1	0.44275
EPHA7	0.793364			BCOR	0.38026
KMT2A	0.770201			ETV6	0.347656
CALR	0.740629			KIT	0.320209
ZRSR2	0.575048			RUNX1	0.285857
DDX41	0.539908			CEBPA	0.276601
RUNX1	0.465306			PIK3CA	0.273875
IKZF1	0.454751			IRF8	0.246802
ETV6	0.447953			SGK1	0.194487
JAK1	0.42075			DIS3	0.155116
NT5C2	0.369513			EPHA7	0.123777
DIS3	0.332221			ZRSR2	0.120434
ARID1B	0.290679			ARID1B	0.104251
BRCA2	0.248694			PIK3CD	0.103635
ARID2	0.248214			JAK1	0.0890218
CEBPA	0.247205			BCORL1	0.0884182
TCF3	0.219606			NT5C2	0.0791034
PTPN11	0.169733			JAK3	0.0618921
ITPKB	0.169698			CSF1R	0.0505658
GNB1	0.168698			NF1	0.0438706
JAK3	0.124759			GNB1	0.0406156
PAX5	0.0836391			ITPKB	0.0374639
CSF1R	0.0765715			PTPN11	0.0346519
ATRX	0.0639793			IKZF1	0.0321886
BRIP1	0.0410881			BRIP1	0.0243357
CIITA	0.0119329			RELN	0.0215426
SMC3	0.00581821			PAX5	0.00491791
STAG2	0.00427484			CIITA	0.0018
BRCA1	0.00024171			SMC3	0.000200619
PLCG2	1.28906e-05			BRCA1	3.5014e-05
SETDB1	1.57417e-06			ATRX	1.964e-05
RELN	5.26794e-07			ABCB1	0
ABCB1	0			ABL1	0
ABL1	0			ANKRD26	0
ANKRD26	0			APC	0
APC	0			ATG2B	0
ATG2B	0			BLM	0
BLM	0			BPGM	0
BPGM	0			CBL	0
CBL	0			CBLB	0
CBLB	0			CBLC	0
CBLC	0			CD28	0
CD28	0			CDKN1A	0
CDKN1A	0			CDKN2B	0
CDKN2B	0			CHD8	0
CHD8	0			CRLF2	0
CRLF2	0			CSF3R	0
CSF3R	0			DKC1	0
DKC1	0			DNM2	0
DNM2	0			EED	0
EED	0			EGFR	0
EGFR	0			EGLN1	0
EGLN1	0			ELANE	0
ELANE	0			EPOR	0
EPOR	0			FLT3	0
FLT3	0			GATA1	0
GATA1	0			GATA2	0
GATA2	0			GFI1	0
GFI1	0			GNAS	0
GNAS	0			GSKIP	0
GSKIP	0			HAX1	0
HAX1	0			HRAS	0
HRAS	0			IDH1	0
IDH1	0			IDH2	0
IDH2	0			IKZF2	0
IKZF2	0			IL7R	0
IL7R	0			KMT2B	0
KMT2B	0			KRT20	0
KRT20	0			LMO2	0
LMO2	0			LYN	0
LYN	0			MCL1	0
MCL1	0			MFHAS1	0
MFHAS1	0			MPL	0
MPL	0			MTOR	0
MTOR	0			MYOM2	0
MYOM2	0			NPM1	0
NPM1	0			PALB2	0
PALB2	0			PDGFRA	0
PDGFRA	0			PDGFRB	0
PDGFRB	0			PHF6	0
PHF6	0			PIGA	0
PIGA	0			PLCG2	0
PRF1	0			PRF1	0
PRKDC	0			PRKDC	0
PRPF8	0			PRPF8	0
RAD21	0			RAD21	0
SBDS	0			SBDS	0
SETBP1	0			SETBP1	0
SH2B3	0			SETDB1	0
SMC1A	0			SH2B3	0
SRP72	0			SMC1A	0
STAT5B	0			SRP72	0
SYK	0			STAG2	0
TAL1	0			STAT5B	0
TERC	0			SYK	0
TERT	0			TAL1	0
TPMT	0			TERC	0
VHL	0			TERT	0
WT1	0			TPMT	0
ZAP70	0			VHL	0
				WT1	0
				ZAP70	0
Supplement Tab.7 Assisting diagnosis model features and importance value of each feature in COSMIC I and COSMIC II.

## Sheet: Supplement Tab.8
Mdoel	Cut-off	Number of genes	Accuracy	Number of genes increasing per 1% cut-off improving
COSMIC IA	0.99	41	0.7276	11
	0.98	30	0.7202	5
	0.97	25	0.7128	3
	0.96	22	0.7055	4
	0.95	18	0.6981	18
COSMIC IIA	0.99	19	0.8568	3
	0.98	16	0.8482	1
	0.97	15	0.8395	3
	0.96	12	0.8308	3
	0.95	9	0.8222	9
Supplement Tab.8 ML model efficiency of five gradient levels (95~99%) in COSMIC IA and COSMIC IIA.

## Sheet: Supplement Tab.9
Cases	Group	Comprehensive diagnosis	COSMIC IIA	COSMIC IIB	NGS
B0128238035	A	CLL/SLL	LPL/WM	LPL/WM	MYD88 L265P, BRCA2, CD79A
B0128239535	A	CLL/SLL	LPL/WM	LPL/WM	MYD88 L265P, DIS3
B0128615798	A	CLL/SLL	MCL	CLL/SLL	CARD11, BLM
B0128819146	A	CLL/SLL	FL	FL	KMT2D, IRF8, CD79B
B0128825026	A	CLL/SLL	HCL	CLL/SLL	SUZ12
B0128843456	A	CLL/SLL	MCL	CLL/SLL	TET2
B0128851639	A	CLL/SLL	FL	FL	BCL2
B0136156633	A	CLL/SLL	FL	FL	FBXW7, KMT2D
B0137630869	A	CLL/SLL	MCL	CLL/SLL	TET2
B0138239692	A	CLL/SLL	LPL/WM	LPL/WM	CXCR4, KMT2D, TP53
B0139692697	A	CLL/SLL	FL	FL	CCND3, BCL2
B0141190165	A	CLL/SLL	LPL/WM	LPL/WM	MYD88 L265P
B0141190167	A	CLL/SLL	FL	FL	PTPN11, CREBBP
B0142081987	A	CLL/SLL	FL	FL	FBXW7, KRAS, KMT2D
B0142269277	A	CLL/SLL	LPL/WM	LPL/WM	MYD88 L265P
B0143384115	A	CLL/SLL	CLL/SLL	MCL	NOTCH1, KMT2D
B0144535866	A	CLL/SLL	FL	FL	DNMT3A, SGK1, KMT2D, PPM1D
B0144580907	A	CLL/SLL	MCL	CLL/SLL	DNMT3A
B0144675348	A	CLL/SLL	MCL	CLL/SLL	NSD2, JAK2, NOTCH1, TP53
B0146160120	A	CLL/SLL	MCL	CLL/SLL	DNMT3A, TP53
B0150549170	A	CLL/SLL	FL	FL	EZH2, ATM
B0150666780	A	CLL/SLL	MCL	CLL/SLL	DNMT3A
B0150679579	A	CLL/SLL	MZBL	CLL/SLL	TRAF3, SRSF2
B0313794856	A	CLL/SLL	FL	FL	NRAS, FBXW7, KMT2D
B0313979760	A	CLL/SLL	MCL	CLL/SLL	CARD11
B0404063330	A	CLL/SLL	HCL	CLL/SLL	CCND3
B0405373556	A	CLL/SLL	FL	FL	TET2, KMT2D
B0405373809	A	CLL/SLL	FL	FL	BCL2
B0405588729	A	CLL/SLL	MCL	CLL/SLL	TET2
B0406561371	A	CLL/SLL	MCL	CLL/SLL	TET2, KDM6A
B0511211355	A	CLL/SLL	MCL	FL	ATM, KMT2D
B0512196329	A	CLL/SLL	HCL	HCL	BRAF V600E, KRAS, DNMT3A, ATM, TP53, BTK, BRAF
B0512858863	A	CLL/SLL	FL	FL	KMT2D, BCL2, ASXL1
B0515506945	A	CLL/SLL	MZBL	MZBL	NOTCH2, SETD2, BIRC3
B0616829024	A	CLL/SLL	MCL	CLL/SLL	TET2
B0619435932	A	CLL/SLL	FL	FL	FBXW7, KMT2D
B0622072255	A	CLL/SLL	MCL	CLL/SLL	CARD11, TP53, ATRX
B0803111641	A	CLL/SLL	MCL	CLL/SLL	DNMT3A, BIRC3, ATM
B0803402336	A	CLL/SLL	FL	FL	ARID1B, KMT2D, JAK3, ASXL1
B1005835126	A	CLL/SLL	MCL	CLL/SLL	TET2
B1006859296	A	CLL/SLL	HCL	CLL/SLL	CCND3, BLM
B1114705051	A	CLL/SLL	MCL	CLL/SLL	CARD11
B1116552177	A	CLL/SLL	FL	FL	FBXW7, KMT2D, TRAF3
B1205516388	A	CLL/SLL	LPL/WM	LPL/WM	MYD88 L265P
B1205966480	A	CLL/SLL	FL	FL	KMT2D, BCOR
B1206396612	A	CLL/SLL	CLL/SLL	FL	SF3B1, ARID1B, KMT2D, TP53
B1207452980	A	CLL/SLL	CLL/SLL	MCL	JAK2, NOTCH1, KMT2D, BCOR
B1319050428	A	CLL/SLL	MZBL	MZBL	NOTCH2, TET2, ASXL1
B1319439497	A	CLL/SLL	MCL	CLL/SLL	DNMT3A, MYD88
B1319796834	A	CLL/SLL	MCL	CLL/SLL	DNMT3A
B1320033642	A	CLL/SLL	LPL/WM	LPL/WM	MYD88 L265P, KMT2D
B1320157304	B2	CLL/SLL	MCL	FL	ARID1A, CARD11, MYC, KMT2D, TP53, BCOR
B1320402399	A	CLL/SLL	LPL/WM	LPL/WM	MYD88 L265P
B1320683855	A	CLL/SLL	MCL	CLL/SLL	TET2, BRAF
B1321551042	A	CLL/SLL	MZBL	MZBL	TNFAIP3, NOTCH1
B1410009745	A	CLL/SLL	FL	FL	BCL2
B1500429605	A	CLL/SLL	LPL/WM	LPL/WM	DNMT3A, MYD88 L265P, TET2, CREBBP
B1501366446	A	CLL/SLL	FL	FL	SETD2, BCL2
B1613101357	A	CLL/SLL	FL	FL	FBXW7, BIRC3, KMT2D
B1613808107	A	CLL/SLL	MZBL	CLL/SLL	TET2, SRSF2
B1614742769	A	CLL/SLL	FL	FL	ARID2, PTPN11, BCL2
B1617535242	A	CLL/SLL	FL	FL	KMT2D, DIS3
B1617551673	B2	CLL/SLL	LPL/WM	LPL/WM	MYD88 L265P
B1617561484	A	CLL/SLL	MCL	CLL/SLL	DNMT3A
B1617582327	A	CLL/SLL	LPL/WM	LPL/WM	NOTCH2, CXCR4
B1618219957	A	CLL/SLL	FL	FL	FBXW7, APC, KMT2D
B1618238152	A	CLL/SLL	FL	FL	KMT2D
B1618243009	A	CLL/SLL	FL	FL	BRCA2, BCL2
B1619299258	A	CLL/SLL	MCL	CLL/SLL	DNMT3A, PIM1
B1620320755	A	CLL/SLL	MCL	CLL/SLL	MYD88, SETD2, KIT, TET2
B1620977644	A	CLL/SLL	FL	FL	BCL2
B1620994686	A	CLL/SLL	FL	FL	CREBBP
B1710760517	A	CLL/SLL	FL	FL	FBXW7, BCL2
B1711481091	A	CLL/SLL	MCL	FL	ARID1B, KMT2D, TP53
B1711739887	A	CLL/SLL	LPL/WM	LPL/WM	CXCR4, MYD88 L265P
B1711749783	A	CLL/SLL	MCL	CLL/SLL	BIRC3, ATM
B1712107713	A	CLL/SLL	MCL	CLL/SLL	TET2
B1712718459	A	CLL/SLL	MCL	CLL/SLL	CARD11, EED
B1713373965	A	CLL/SLL	MCL	CLL/SLL	TET2
B1713378825	A	CLL/SLL	MZBL	MZBL	NOTCH2, JAK3
B1800320951	A	CLL/SLL	MZBL	MZBL	NOTCH2, XPO1
B1800320978	A	CLL/SLL	CLL/SLL	FL	ATM, CREBBP
B1801488136	A	CLL/SLL	LPL/WM	LPL/WM	MYD88 L265P
B1910573580	A	CLL/SLL	FL	FL	CREBBP, JAK3
B1911003048	A	CLL/SLL	LPL/WM	LPL/WM	MYD88 L265P
B1913517049	A	CLL/SLL	LPL/WM	LPL/WM	MYD88 L265P, CCND3
B2101516577	A	CLL/SLL	MCL	CLL/SLL	FBXW7, CARD11, BIRC3
B2321437261	A	CLL/SLL	MCL	FL	RELN, KMT2C, KMT2D
B2325745450	A	CLL/SLL	FL	FL	KMT2D
B2325779738	A	CLL/SLL	MCL	CLL/SLL	DNMT3A, CCND3, CARD11, BIRC3, TP53
B2327606306	A	CLL/SLL	LPL/WM	LPL/WM	ARID1A, CXCR4, BIRC3, ATM
B2327735437	A	CLL/SLL	LPL/WM	LPL/WM	MYD88 L265P
B2512848268	A	CLL/SLL	FL	FL	KMT2D
B2705521243	A	CLL/SLL	FL	FL	ARID1B, CREBBP
B4104042110	A	CLL/SLL	CLL/SLL	FL	FBXW7, CREBBP, TP53, IKZF3
B4104429935	A	CLL/SLL	FL	FL	ARID1B, BCL2
B0405580459	B2	FL	MZBL	FL	TNFRSF14, KMT2D
B0514059605	B2	FL	LPL/WM	LPL/WM	TNFRSF14, CXCR4, MYC, NOTCH1, FAS, DIS3
B0616875264	A	FL	LPL/WM	LPL/WM	DNMT3A, MYD88 L265P, PPM1D
B0704727382	A	FL	MZBL	FL	NOTCH2, KMT2D, CREBBP
B1115666849	A	FL	MCL	CLL/SLL	DNMT3A, TET2, ARID1B, MYC, TP53
B1116251651	A	FL	CLL/SLL	CLL/SLL
B1206449866	A	FL	LPL/WM	LPL/WM	MYD88 L265P
B0128840393	A	LPL/WM	MZBL	MZBL	TNFAIP3, NOTCH1
B0129514805	A	LPL/WM	FL	FL	TNFAIP3, KMT2D, BLM
B0143211922	A	LPL/WM	CLL/SLL	CLL/SLL
B0144835880	A	LPL/WM	CLL/SLL	CLL/SLL
B0144876899	A	LPL/WM	FL	FL	CREBBP
B0149783805	A	LPL/WM	CLL/SLL	CLL/SLL	NOTCH1
B0150427925	A	LPL/WM	CLL/SLL	CLL/SLL
B0404063566	B2	LPL/WM	CLL/SLL	CLL/SLL	MYD88 L265P, NOTCH1
B0404898731	B2	LPL/WM	CLL/SLL	CLL/SLL	ID3, DNMT3A, MYD88 L265P, KIT, APC, KMT2C, NOTCH1, SH2B3, JAK3, ASXL1
B0406250625	B2	LPL/WM	MZBL	LPL/WM	NOTCH2, MYD88 L265P, TRAF3
B1116001255	A	LPL/WM	MCL	CLL/SLL	DNMT3A, KMT2C
B1207114943	B2	LPL/WM	FL	FL	CREBBP
B1320683943	B1	LPL/WM	CLL/SLL	CLL/SLL	TP53, SRSF2
B1617554521	A	LPL/WM	MCL	CLL/SLL	ID3, CD58, CDKN2A, SOCS1, CD79B, GNA13, EP300
B1618181066	A	LPL/WM	CLL/SLL	CLL/SLL
B1619354101	A	LPL/WM	MZBL	MZBL	TNFAIP3, TRAF3
B1619361202	A	LPL/WM	CLL/SLL	CLL/SLL	NRAS, NPM1, STAG2
B1710779414	A	LPL/WM	CLL/SLL	CLL/SLL	NOTCH1
B1711803477	A	LPL/WM	CLL/SLL	CLL/SLL	ASXL1
B1712504151	A	LPL/WM	CLL/SLL	CLL/SLL
B1713394134	A	LPL/WM	MZBL	MZBL	TNFAIP3, TP53
B2323028697	A	LPL/WM	CLL/SLL	CLL/SLL	MYD88
B2324032100	A	LPL/WM	CLL/SLL	CLL/SLL
B2324831950	A	LPL/WM	FL	CLL/SLL	TNFRSF14, BCL10, EP300, KDM6A
B2325615956	A	LPL/WM	MZBL	LPL/WM	NRAS, DNMT3A, MYD88 L265P, BIRC3
B2325855947	A	LPL/WM	FL	FL	CREBBP
B2325911610	A	LPL/WM	CLL/SLL	CLL/SLL
B0136922611	B2	MCL	CLL/SLL	CLL/SLL	ARID1A, TP53
B0139558437	B2	MCL	MCL	FL	ARID1A, ATM, ARID2, KMT2D
B0144535610	B2	MCL	MCL	CLL/SLL	MYD88, CARD11, KMT2A, JAK3
B0144762813	A	MCL	MCL	CLL/SLL	NSD2, DIS3
B0146229581	B2	MCL	MCL	CLL/SLL	NSD2, CARD11, MEF2B
B0405381758	A	MCL	MZBL	MCL	ARID1A, NOTCH2, CCND1, TP53
B0512164419	B2	MCL	MCL	CLL/SLL	NSD2, ATM
B0616829148	B1	MCL	MCL	FL	ATM, KMT2D, CREBBP, TP53, MEF2B
B1207114810	B2	MCL	CLL/SLL	CLL/SLL	ATM, PALB2
B1318982153	B2	MCL	CLL/SLL	CLL/SLL	DNMT3A, TET2, NOTCH1, FOXO1, DIS3, TP53
B1319057818	A	MCL	CLL/SLL	CLL/SLL	MYD88, CCND3, PALB2
B1320151858	B2	MCL	LPL/WM	LPL/WM	CXCR4, CD79B
B1320683819	B2	MCL	FL	FL	FAT1, CCND1, KMT2D
B1322195521	B2	MCL	CLL/SLL	CLL/SLL	NT5C2, TP53
B1500581178	B2	MCL	CLL/SLL	CLL/SLL	TP53
B1613751835	B2	MCL	MCL	FL	CCND1, KMT2D, TP53
B1618233295	B2	MCL	MCL	FL	CCND1, KMT2D, TP53
B1618266799	A	MCL	CLL/SLL	CLL/SLL	ETV6
B1619311078	B2	MCL	CLL/SLL	CLL/SLL	EPHA7, ATM
B1710742159	A	MCL	MCL	CLL/SLL	DNMT3A
B1712743545	B2	MCL	CLL/SLL	CLL/SLL
B1712755741	B2	MCL	HCL	CLL/SLL	TP53, KDM6A
B1912958718	A	MCL	MCL	CLL/SLL	MYD88, TET2
B2513262779	B2	MCL	CLL/SLL	CLL/SLL	ATM
B0128233013	A	MZBL	HCL	CLL/SLL	SGK1, MAP2K1, SOCS1, TP53
B0144146908	B2	MZBL	CLL/SLL	CLL/SLL	GNB1, IRF4, NOTCH1
B0145597323	B2	MZBL	CLL/SLL	CLL/SLL	APC, NOTCH1, SOCS1
B0149732338	B2	MZBL	MCL	CLL/SLL	ARID1A, DNMT3A
B0149978090	A	MZBL	CLL/SLL	CLL/SLL
B0150896571	B2	MZBL	CLL/SLL	CLL/SLL	GNB1, NOTCH1, ARID2
B0153474229	B2	MZBL	CLL/SLL	CLL/SLL	DNMT3A, SF3B1
B0405106436	B2	MZBL	CLL/SLL	CLL/SLL	NOTCH1, DIS3
B0510902090	B2	MZBL	MCL	FL	ARID1A, ATM, KMT2D
B0510902267	B2	MZBL	CLL/SLL	CLL/SLL
B0511001604	A	MZBL	CLL/SLL	CLL/SLL
B0513961546	B2	MZBL	CLL/SLL	CLL/SLL	TP53, SUZ12
B0620272083	A	MZBL	CLL/SLL	CLL/SLL	ATM
B0621671971	A	MZBL	HCL	CLL/SLL	NRAS, KRAS, ASXL1, U2AF1
B0703730085	B2	MZBL	CLL/SLL	CLL/SLL
B0803386137	A	MZBL	CLL/SLL	CLL/SLL	BIRC3
B0803721606	B2	MZBL	CLL/SLL	CLL/SLL	KRAS, TP53
B1114675269	A	MZBL	MCL	CLL/SLL	MYC, TP53
B1115866498	B2	MZBL	CLL/SLL	CLL/SLL
B1318401748	B2	MZBL	MZBL	CLL/SLL	TRAF3
B1321063720	A	MZBL	MCL	CLL/SLL	DNMT3A
B1500430348	B2	MZBL	MCL	CLL/SLL	CARD11
B1614771653	B2	MZBL	CLL/SLL	CLL/SLL	BIRC3
B1614771658	B2	MZBL	CLL/SLL	CLL/SLL	TP53
B1615666664	A	MZBL	CLL/SLL	CLL/SLL	NOTCH1, BIRC3
B1616816136	B2	MZBL	CLL/SLL	CLL/SLL	PAX5, TP53
B1617536023	B2	MZBL	CLL/SLL	CLL/SLL
B1620321725	B2	MZBL	CLL/SLL	CLL/SLL
B1621027177	B2	MZBL	CLL/SLL	CLL/SLL
B1710540326	B2	MZBL	HCL	CLL/SLL	BCL10, CCND3
B1711711093	B2	MZBL	CLL/SLL	CLL/SLL	TP53
B1711746279	B2	MZBL	CLL/SLL	CLL/SLL	JAK2, SH2B3, TP53
B1711892185	B2	MZBL	CLL/SLL	CLL/SLL
B1712725882	B2	MZBL	HCL	CLL/SLL	SUZ12
B1712745679	B2	MZBL	MCL	CLL/SLL	DNMT3A, KMT2B
B1713424060	B2	MZBL	CLL/SLL	CLL/SLL	CD58, PTEN
B1715019602	B2	MZBL	CLL/SLL	CLL/SLL	TP53
B1802837494	A	MZBL	CLL/SLL	CLL/SLL
B1909820804	B2	MZBL	CLL/SLL	CLL/SLL
B1911454912	B2	MZBL	FL	FL	CREBBP, ASXL1
B1914009859	B2	MZBL	FL	FL	TET2, IRF4, KMT2D, GNA13, BCL2, ATRX
B2324107366	A	MZBL	CLL/SLL	CLL/SLL	BCOR
B2324983539	B2	MZBL	CLL/SLL	CLL/SLL	TP53
B2326494462	B2	MZBL	MCL	CLL/SLL	GNB1, DNMT3A
B2327187903	A	MZBL	CLL/SLL	CLL/SLL	BCOR
B2510541569	B2	MZBL	CLL/SLL	CLL/SLL
B2705521222	B2	MZBL	MCL	CLL/SLL	ARID1B, CARD11
B2706404953	B2	MZBL	FL	FL	CCND3, TNFAIP3, FAS, ATM, KMT2D
B2801059696	B2	MZBL	CLL/SLL	CLL/SLL	DIS3
Supplement Tab.9 Incorrectly predicted cases in COSMIC II (COSMIC IIA and COSMIC IIB).
